# Supplementary material for: Compensatory variability in network parameters enhances memory performance in the Drosophila mushroom body
Source: Proc Natl Acad Sci U S A. 2021 Nov 29;118(49):e2102158118. doi: 10.1073/pnas.2102158118 (PMC8670477; doi:10.1073/pnas.2102158118)
Supplement: Supplementary File [file pnas.2102158118.sd01.xlsx]

## Sheet: Fig 2
Fig 2B
fixed (w,n,theta)	variable w, fixed n, fixed theta	fixed w, fixed n, variable theta	variable n, fixed w, fixed theta	variable w, fixed n, variable theta	variable w, variable n, fixed theta	fixed w, variable n, variable theta	variable w, variable n, variable theta
0.747212	0.736732	0.709987	0.715988	0.694314	0.709082	0.664717	0.666815
0.704249	0.691553	0.699733	0.645042	0.649991	0.644886	0.649713	0.643742
0.707764	0.677347	0.685299	0.63105	0.661787	0.655806	0.654898	0.651297
0.714856	0.702829	0.660858	0.686846	0.666048	0.660536	0.642823	0.622519
0.726665	0.694784	0.686628	0.689119	0.651531	0.661379	0.635025	0.629746
0.702248	0.674342	0.67356	0.650317	0.654797	0.642967	0.656491	0.609117
0.757056	0.725879	0.684886	0.686576	0.653884	0.671066	0.644057	0.654044
0.710468	0.66373	0.667446	0.625864	0.646329	0.6316	0.636425	0.62023
0.713751	0.672653	0.67061	0.635275	0.661181	0.621011	0.627321	0.612573
0.696334	0.685852	0.672579	0.660069	0.648877	0.649885	0.624978	0.647948
0.714226	0.706226	0.667117	0.653928	0.671341	0.645841	0.642018	0.626418
0.728952	0.697365	0.695366	0.659448	0.656167	0.642399	0.650146	0.639976
0.699479	0.663727	0.663637	0.65462	0.664209	0.64385	0.64038	0.612407
0.738578	0.69804	0.682124	0.69528	0.653283	0.663709	0.673145	0.654247
0.731036	0.678189	0.700561	0.663067	0.667995	0.651448	0.640159	0.650416
0.713402	0.685579	0.672311	0.662635	0.632361	0.659733	0.618533	0.652081
0.726783	0.694465	0.689	0.681637	0.66574	0.671041	0.660884	0.636777
0.739544	0.700617	0.672359	0.660407	0.65131	0.647115	0.653467	0.620766
0.711385	0.671361	0.634075	0.64666	0.653666	0.645021	0.58652	0.609438
0.733372	0.681751	0.688616	0.666485	0.652265	0.662396	0.631071	0.652336
0.743272	0.708374	0.702523	0.670616	0.679938	0.673632	0.624469	0.674016
0.700394	0.698492	0.642901	0.692935	0.683359	0.649151	0.619091	0.609223
0.711295	0.681795	0.691242	0.628312	0.649285	0.604573	0.634292	0.621329
0.716376	0.640344	0.670576	0.598013	0.614717	0.613781	0.608654	0.605669
0.688745	0.645072	0.652807	0.632693	0.622249	0.608336	0.621225	0.602577
0.722568	0.695134	0.689881	0.677019	0.649643	0.664675	0.643295	0.634241
0.759726	0.715698	0.697772	0.700737	0.688847	0.673751	0.66278	0.640894
0.667869	0.631437	0.642748	0.579306	0.631226	0.613566	0.613902	0.612339
0.736992	0.688865	0.676271	0.678596	0.646462	0.662224	0.654963	0.657617
0.711765	0.683558	0.696229	0.642793	0.663489	0.649318	0.659134	0.649156
Fig 2C1
Homog				Random
50 odors	100 odors	150 odors	200 odors	50 odors	100 odors	150 odors	200 odors
0.835482	0.747212	0.704647	0.658711	0.744102	0.666815	0.623409	0.586901
0.852692	0.704249	0.603794	0.648342	0.731916	0.643742	0.583205	0.586708
0.849568	0.707764	0.635699	0.62237	0.787885	0.651297	0.583331	0.572199
0.819239	0.714856	0.626641	0.624199	0.699914	0.622519	0.59477	0.576747
0.84894	0.726665	0.599061	0.634169	0.754481	0.629746	0.606749	0.584904
0.833265	0.702248	0.692023	0.648539	0.748617	0.609117	0.605134	0.573727
0.835749	0.757056	0.655911	0.665942	0.703523	0.654044	0.596415	0.606105
0.867443	0.710468	0.662873	0.631723	0.733463	0.62023	0.592139	0.596945
0.808557	0.713751	0.667825	0.61723	0.735083	0.612573	0.591839	0.58434
0.835933	0.696334	0.673881	0.624605	0.707745	0.647948	0.610198	0.568724
0.813294	0.714226	0.667565	0.688861	0.699685	0.626418	0.610846	0.592206
0.824011	0.728952	0.636146	0.643068	0.726148	0.639976	0.598887	0.60217
0.818072	0.699479	0.574406	0.607693	0.726191	0.612407	0.570082	0.566872
0.798665	0.738578	0.643234	0.627367	0.732937	0.654247	0.608471	0.562871
0.81427	0.731036	0.657047	0.672982	0.752407	0.650416	0.586769	0.587575
0.819947	0.713402	0.684301	0.64262	0.727393	0.652081	0.581381	0.597081
0.851001	0.726783	0.675695	0.660558	0.750184	0.636777	0.605048	0.617748
0.875393	0.739544	0.665806	0.628093	0.745109	0.620766	0.60365	0.568878
0.842811	0.711385	0.697097	0.632344	0.727585	0.609438	0.591477	0.597052
0.816566	0.733372	0.652813	0.665219	0.731005	0.652336	0.580146	0.585814
0.86002	0.743272	0.671231	0.639162	0.764109	0.674016	0.640966	0.584727
0.827664	0.700394	0.686773	0.625042	0.790816	0.609223	0.613936	0.580079
0.795541	0.711295	0.705099	0.637431	0.705709	0.621329	0.624611	0.581795
0.780398	0.716376	0.682576	0.619929	0.733482	0.605669	0.613845	0.593747
0.804059	0.688745	0.680005	0.612872	0.684286	0.602577	0.610349	0.582233
0.860589	0.722568	0.688434	0.658693	0.759243	0.634241	0.594803	0.611489
0.827274	0.759726	0.682234	0.625683	0.695977	0.640894	0.600038	0.587196
0.81295	0.667869	0.67532	0.647337	0.705635	0.612339	0.586448	0.579748
0.806478	0.736992	0.640138	0.654869	0.717799	0.657617	0.575571	0.597158
0.828006	0.711765	0.694558	0.643819	0.722381	0.649156	0.608205	0.566173
Fig2C2
Homog										Random
Log10(learning rate):										Log10(learning rate):
-5	-4	-3	-2.75	-2.5	-2.25	-2	-1	0	1	-5	-4	-3	-2.75	-2.5	-2.25	-2	-1	0	1
0.513766	0.558466	0.753391	0.761614	0.768454	0.747212	0.732401	0.614824	0.553541	0.540557	0.502665	0.596403	0.665261	0.667472	0.666815	0.658632	0.631979	0.557697	0.530037	0.526136
0.458941	0.51646	0.676554	0.683466	0.710284	0.704249	0.706503	0.597236	0.557534	0.546188	0.508834	0.573566	0.626469	0.655269	0.643742	0.639379	0.625505	0.57598	0.542894	0.528211
0.503484	0.549411	0.664485	0.697489	0.702892	0.707764	0.715532	0.628242	0.583434	0.554893	0.449209	0.575568	0.599436	0.640571	0.651297	0.630516	0.61927	0.579564	0.549831	0.542854
0.536292	0.572315	0.701057	0.704358	0.707691	0.714856	0.69446	0.588211	0.539249	0.542066	0.446315	0.569117	0.612888	0.610577	0.622519	0.612677	0.586104	0.547132	0.525099	0.518719
0.562756	0.593275	0.707934	0.711173	0.724172	0.726665	0.714331	0.607293	0.572692	0.556171	0.569797	0.553576	0.646143	0.636157	0.629746	0.607833	0.602963	0.560034	0.532052	0.525607
0.490036	0.57391	0.68593	0.698625	0.690391	0.702248	0.68231	0.605261	0.557057	0.551817	0.571675	0.599152	0.595441	0.5965	0.609117	0.624855	0.611216	0.555359	0.536292	0.531908
0.453103	0.540318	0.687027	0.716493	0.763592	0.757056	0.734755	0.610555	0.555557	0.544866	0.516458	0.531373	0.645478	0.66947	0.654044	0.642098	0.635427	0.573805	0.544422	0.529104
0.561867	0.553834	0.619667	0.693039	0.692745	0.710468	0.692049	0.615263	0.561597	0.547243	0.56738	0.56471	0.592025	0.619197	0.62023	0.610083	0.618243	0.562313	0.534301	0.527718
0.551298	0.540251	0.636846	0.673813	0.693407	0.713751	0.704595	0.600167	0.5534	0.549733	0.518644	0.52179	0.588566	0.582993	0.612573	0.615905	0.624983	0.570034	0.539481	0.532507
0.512434	0.586069	0.685598	0.694913	0.702667	0.696334	0.68613	0.594833	0.546334	0.539182	0.537303	0.551564	0.640753	0.636313	0.647948	0.62317	0.612674	0.565556	0.543485	0.534201
0.531055	0.598219	0.672701	0.675083	0.721858	0.714226	0.706714	0.62114	0.571389	0.553425	0.527458	0.58114	0.610632	0.619345	0.626418	0.634641	0.617417	0.56637	0.545014	0.535124
0.564971	0.631501	0.584144	0.677925	0.725069	0.728952	0.727071	0.617097	0.551974	0.539398	0.474561	0.55083	0.620777	0.614702	0.639976	0.627882	0.60379	0.565412	0.535991	0.528801
0.44307	0.541976	0.648183	0.692874	0.699017	0.699479	0.694445	0.601467	0.558263	0.55757	0.568119	0.509381	0.602758	0.626136	0.612407	0.608017	0.603791	0.555557	0.526975	0.524425
0.512694	0.565929	0.715481	0.733773	0.743578	0.738578	0.720201	0.605423	0.541922	0.535107	0.543655	0.572591	0.650663	0.660321	0.654247	0.631154	0.59958	0.560056	0.532571	0.524957
0.509155	0.5794	0.691127	0.729499	0.719367	0.731036	0.71423	0.615794	0.571757	0.567534	0.509023	0.492602	0.641615	0.639585	0.650416	0.653325	0.632481	0.570677	0.537475	0.529659
0.538455	0.573955	0.694918	0.706806	0.708153	0.713402	0.708826	0.605273	0.548339	0.540884	0.535376	0.548554	0.658973	0.633758	0.652081	0.661579	0.651556	0.576356	0.540696	0.531817
0.514398	0.564815	0.673488	0.715325	0.725024	0.726783	0.713401	0.612093	0.574126	0.565651	0.514132	0.604154	0.658847	0.641406	0.636777	0.635493	0.610703	0.572186	0.543471	0.532192
0.552636	0.522605	0.698792	0.728791	0.751269	0.739544	0.70996	0.592949	0.5432	0.527596	0.511575	0.532095	0.587863	0.610941	0.620766	0.608738	0.594458	0.543367	0.523692	0.51806
0.497442	0.546209	0.662913	0.691901	0.700998	0.711385	0.689711	0.607821	0.562356	0.546387	0.538881	0.559665	0.630691	0.629118	0.609438	0.622621	0.607044	0.561505	0.535082	0.532766
0.544049	0.609536	0.72892	0.753361	0.746244	0.733372	0.711444	0.607877	0.560245	0.551048	0.47137	0.541294	0.642487	0.656773	0.652336	0.618556	0.615211	0.564356	0.531706	0.52967
0.476953	0.576477	0.742525	0.742194	0.746553	0.743272	0.726845	0.603421	0.543373	0.534391	0.511374	0.520839	0.692472	0.665226	0.674016	0.662254	0.653809	0.578691	0.545756	0.532098
0.500758	0.618518	0.702951	0.731183	0.72257	0.700394	0.68807	0.593271	0.547098	0.544857	0.451491	0.572269	0.625103	0.631163	0.609223	0.611503	0.60546	0.564423	0.537687	0.532666
0.545206	0.612906	0.654275	0.674115	0.718728	0.711295	0.706126	0.632906	0.577876	0.571447	0.460615	0.615964	0.607426	0.613805	0.621329	0.620302	0.617001	0.577976	0.550872	0.541656
0.489754	0.523197	0.61855	0.678565	0.693886	0.716376	0.70469	0.61026	0.573474	0.564384	0.513194	0.506985	0.613312	0.590479	0.605669	0.611889	0.614128	0.560465	0.534778	0.525798
0.522109	0.545504	0.571684	0.651712	0.643242	0.688745	0.686295	0.595677	0.536058	0.530076	0.495195	0.519653	0.566237	0.610288	0.602577	0.619554	0.612662	0.564698	0.537571	0.528951
0.540597	0.611079	0.726417	0.729892	0.734263	0.722568	0.701055	0.595697	0.552715	0.542732	0.549689	0.544276	0.642097	0.62929	0.634241	0.619529	0.620491	0.554618	0.526685	0.521641
0.497106	0.626067	0.751898	0.776285	0.777928	0.759726	0.725435	0.616763	0.573246	0.5579	0.510593	0.56533	0.640524	0.633994	0.640894	0.626038	0.610677	0.5727	0.551312	0.542517
0.552149	0.593608	0.588142	0.62295	0.655927	0.667869	0.674115	0.61357	0.571264	0.56429	0.529457	0.529579	0.555546	0.596301	0.612339	0.594509	0.604569	0.568916	0.538777	0.536368
0.474975	0.583388	0.709665	0.719272	0.725794	0.736992	0.718456	0.621604	0.560555	0.559443	0.521068	0.602417	0.629344	0.644953	0.657617	0.633434	0.623395	0.550851	0.529962	0.526001
0.509368	0.623048	0.649205	0.676604	0.708353	0.711765	0.715498	0.613762	0.562921	0.550865	0.508039	0.508624	0.608873	0.616242	0.649156	0.643938	0.653377	0.580299	0.548187	0.531619
Fig2C3
Homog			Random
Noise scaling factor:			Noise scaling factor:
0.5	1	2	0.5	1	2
0.773378	0.747212	0.706985	0.712468	0.666815	0.634869
0.739897	0.704249	0.661469	0.637043	0.643742	0.608543
0.732692	0.707764	0.663681	0.631557	0.651297	0.609024
0.750508	0.714856	0.645459	0.651654	0.622519	0.590957
0.759768	0.726665	0.666652	0.693087	0.629746	0.60264
0.731847	0.702248	0.666756	0.638368	0.609117	0.603218
0.773585	0.757056	0.697569	0.654435	0.654044	0.629062
0.716988	0.710468	0.633592	0.650416	0.62023	0.592477
0.749422	0.713751	0.650348	0.651758	0.612573	0.59387
0.729852	0.696334	0.646131	0.650104	0.647948	0.609934
0.74271	0.714226	0.653916	0.656007	0.626418	0.612431
0.760013	0.728952	0.689894	0.655099	0.639976	0.617488
0.721973	0.699479	0.644593	0.62866	0.612407	0.576408
0.774379	0.738578	0.679132	0.637027	0.654247	0.613748
0.747051	0.731036	0.681083	0.692698	0.650416	0.630394
0.753421	0.713402	0.660004	0.672654	0.652081	0.603035
0.748522	0.726783	0.683286	0.667784	0.636777	0.6169
0.763461	0.739544	0.64603	0.639895	0.620766	0.601208
0.73365	0.711385	0.656813	0.628425	0.609438	0.589104
0.75632	0.733372	0.690133	0.6424	0.652336	0.606393
0.771566	0.743272	0.698095	0.701099	0.674016	0.597548
0.763407	0.700394	0.671738	0.652011	0.609223	0.606041
0.738073	0.711295	0.646423	0.639525	0.621329	0.609462
0.72277	0.716376	0.660096	0.622705	0.605669	0.605251
0.705275	0.688745	0.626774	0.635375	0.602577	0.595336
0.749487	0.722568	0.680557	0.678636	0.634241	0.596908
0.785204	0.759726	0.702392	0.66921	0.640894	0.632816
0.697667	0.667869	0.593711	0.594806	0.612339	0.587362
0.776042	0.736992	0.677659	0.673162	0.657617	0.622453
0.749862	0.711765	0.664952	0.678385	0.649156	0.603838
Fig2C4
Homog					Random
log10(C) (softmax constant)					log10(C) (softmax constant)
-3	-2	-1	0	1	-3	-2	-1	0	1
0.500156	0.501558	0.51541	0.610577	0.747212	0.500033	0.500328	0.50328	0.532137	0.666815
0.500189	0.501888	0.518684	0.604616	0.704249	0.500051	0.500512	0.505112	0.546673	0.643742
0.50018	0.5018	0.517224	0.602731	0.707764	0.500048	0.500483	0.504814	0.540616	0.651297
0.500113	0.501125	0.511152	0.585752	0.714856	0.500018	0.500183	0.501831	0.518142	0.622519
0.500152	0.501522	0.51508	0.597981	0.726665	0.500039	0.500386	0.503861	0.536638	0.629746
0.500153	0.501525	0.514865	0.585347	0.702248	0.500034	0.500344	0.503437	0.531458	0.609117
0.500144	0.501435	0.514162	0.595951	0.757056	0.500036	0.500365	0.503645	0.534954	0.654044
0.500188	0.501876	0.518072	0.599921	0.710468	0.500042	0.50042	0.50419	0.537858	0.62023
0.500145	0.501448	0.514314	0.587185	0.713751	0.500041	0.500409	0.504088	0.537065	0.612573
0.500111	0.501106	0.510959	0.580322	0.696334	0.500036	0.500364	0.503643	0.534594	0.647948
0.500179	0.50179	0.517323	0.593456	0.714226	0.500045	0.50045	0.504487	0.539507	0.626418
0.50017	0.5017	0.516638	0.602518	0.728952	0.500034	0.500344	0.503437	0.532804	0.639976
0.500122	0.501223	0.512165	0.593342	0.699479	0.500031	0.500314	0.503135	0.529851	0.612407
0.500133	0.501331	0.513232	0.601674	0.738578	0.500029	0.500292	0.502924	0.528742	0.654247
0.500157	0.501573	0.515409	0.613073	0.731036	0.500051	0.50051	0.505096	0.546055	0.650416
0.50013	0.501303	0.512923	0.59386	0.713402	0.500034	0.500342	0.503421	0.533053	0.652081
0.500177	0.501769	0.517524	0.621456	0.726783	0.500037	0.500374	0.50374	0.536212	0.636777
0.500105	0.501055	0.510519	0.588003	0.739544	0.50002	0.500195	0.501954	0.519029	0.620766
0.500126	0.501258	0.51243	0.584951	0.711385	0.500036	0.500356	0.503556	0.533486	0.609438
0.500135	0.501352	0.513407	0.601859	0.733372	0.500032	0.500315	0.50315	0.530477	0.652336
0.50013	0.501301	0.512962	0.597994	0.743272	0.500047	0.500473	0.504731	0.544896	0.674016
0.500117	0.501169	0.511523	0.577369	0.700394	0.500024	0.500237	0.502372	0.523183	0.609223
0.500233	0.502329	0.522114	0.603442	0.711295	0.500056	0.500564	0.505627	0.546663	0.621329
0.50017	0.501702	0.516306	0.587266	0.716376	0.500042	0.500421	0.504195	0.535181	0.605669
0.500131	0.501313	0.512922	0.580672	0.688745	0.500031	0.500314	0.503132	0.528828	0.602577
0.500094	0.500941	0.509387	0.575668	0.722568	0.500031	0.50031	0.503094	0.530143	0.634241
0.500146	0.501464	0.514486	0.611006	0.759726	0.500028	0.500283	0.502827	0.526628	0.640894
0.500196	0.50196	0.518793	0.593912	0.667869	0.500049	0.500488	0.504869	0.540774	0.612339
0.500137	0.501371	0.513618	0.604615	0.736992	0.500033	0.500329	0.503285	0.531484	0.657617
0.500205	0.502053	0.520213	0.621679	0.711765	0.500051	0.500509	0.50508	0.545798	0.649156
Fig2D
Homog				Var w				Var w, theta
# PNs per KC				# PNs per KC				# PNs per KC
6	12	18	24	6	12	18	24	6	12	18	24
0.747094	0.66812	0.584375	0.495429	0.738776	0.658526	0.595074	0.551177	0.669151	0.627402	0.573145	0.536243
0.704995	0.612275	0.541473	0.509273	0.6836	0.639114	0.580583	0.530263	0.657887	0.605645	0.543097	0.529911
0.695825	0.624359	0.58507	0.487967	0.691954	0.632308	0.587041	0.550033	0.662675	0.602919	0.578558	0.544019
0.724378	0.63413	0.555142	0.504232	0.714783	0.650486	0.594598	0.528502	0.635487	0.596431	0.567094	0.524083
0.711396	0.661072	0.568842	0.494338	0.69636	0.66961	0.591184	0.568674	0.663965	0.619589	0.574654	0.545013
0.715117	0.617515	0.556394	0.517506	0.680028	0.63406	0.564229	0.531271	0.652623	0.604104	0.542187	0.527154
0.746209	0.668653	0.560019	0.497825	0.69633	0.668538	0.591902	0.567787	0.664071	0.590754	0.561402	0.53278
0.66597	0.558816	0.553438	0.523976	0.649414	0.571696	0.556064	0.531817	0.624009	0.571224	0.548269	0.538738
0.68798	0.647037	0.560138	0.507783	0.687213	0.607177	0.57543	0.521876	0.658258	0.583297	0.558383	0.521382
0.728696	0.668986	0.573118	0.50414	0.693398	0.645417	0.604643	0.566663	0.657373	0.60788	0.559837	0.535716
0.692958	0.621164	0.578242	0.515299	0.684011	0.651058	0.598713	0.542969	0.645114	0.618943	0.558344	0.540126
0.71599	0.671476	0.579432	0.508621	0.685662	0.660819	0.597513	0.534589	0.659483	0.624497	0.562203	0.531495
0.702931	0.662998	0.545104	0.502327	0.680369	0.653854	0.561215	0.500452	0.635904	0.608997	0.550841	0.516382
0.751518	0.643693	0.558612	0.503825	0.700723	0.651976	0.568151	0.519981	0.662978	0.601096	0.549845	0.510939
0.706366	0.590652	0.546666	0.51463	0.688608	0.620226	0.560493	0.518156	0.649419	0.590991	0.550187	0.516403
0.719758	0.639068	0.589566	0.510976	0.702408	0.632456	0.585678	0.534929	0.661011	0.605983	0.569109	0.531303
0.729125	0.666927	0.565204	0.504202	0.715377	0.675302	0.593569	0.541209	0.682692	0.619225	0.583634	0.517529
0.707195	0.656248	0.576076	0.504449	0.689158	0.627961	0.583935	0.55522	0.627393	0.575646	0.547296	0.523756
0.673867	0.568593	0.541597	0.517281	0.666497	0.587735	0.534128	0.500185	0.632129	0.570483	0.526955	0.510401
0.75476	0.674771	0.587507	0.502372	0.707124	0.64457	0.598925	0.586409	0.661415	0.584114	0.559559	0.533815
0.735848	0.678444	0.596646	0.497901	0.679485	0.66514	0.596273	0.532616	0.661889	0.602528	0.551987	0.508363
0.718967	0.630093	0.562094	0.49812	0.688746	0.630988	0.569398	0.512271	0.650259	0.597761	0.542016	0.507726
0.675536	0.587262	0.548052	0.518115	0.675831	0.61788	0.549733	0.523292	0.663404	0.588852	0.54487	0.529497
0.694956	0.593169	0.55903	0.523829	0.647929	0.584515	0.54644	0.513687	0.620836	0.579589	0.534474	0.524653
0.70658	0.573089	0.557652	0.526783	0.654418	0.572887	0.562733	0.529159	0.624444	0.575196	0.546128	0.533447
0.735899	0.668626	0.595194	0.518865	0.700613	0.663427	0.596779	0.505104	0.659217	0.596991	0.556237	0.523029
0.717193	0.601922	0.527189	0.506615	0.712417	0.663769	0.549671	0.504773	0.683378	0.605075	0.548166	0.507747
0.646568	0.568561	0.556021	0.526291	0.612632	0.566644	0.560319	0.538027	0.627304	0.570643	0.546377	0.536845
0.73413	0.656948	0.586025	0.50435	0.699609	0.659767	0.611479	0.53919	0.650175	0.596426	0.574964	0.532241
0.727726	0.650391	0.598338	0.512066	0.693916	0.657751	0.598456	0.519064	0.675807	0.62984	0.568494	0.53076
Fig2E
Homog											Random
20 odors					100 odors with inhibition	100 odors without inhibition					20 odors					100 odors with inhibition	100 odors without inhibition
Coding level:					Coding level:	Coding level:					Coding level:					Coding level:	Coding level:
0.1	0.3	0.5	0.7	0.9	0.1	0.1	0.3	0.5	0.7	0.9	0.1	0.3	0.5	0.7	0.9	0.1	0.1	0.3	0.5	0.7	0.9
0.882805	0.909382	0.875646	0.76011	0.842055	0.707768	0.671281	0.559771	0.512195	0.50646	0.499033	0.807128	0.797939	0.837212	0.794107	0.717057	0.612094	0.60344	0.556305	0.556767	0.524405	0.517794
0.886799	0.89542	0.855003	0.79846	0.794118	0.748096	0.72801	0.698744	0.641129	0.605958	0.645903	0.830399	0.827546	0.852721	0.81625	0.714221	0.648982	0.664196	0.666562	0.653984	0.661752	0.645899
0.903718	0.901805	0.88881	0.84558	0.507617	0.752264	0.731154	0.683531	0.627581	0.607324	0.566323	0.814276	0.854971	0.840231	0.818704	0.803957	0.66205	0.617553	0.638995	0.605675	0.60534	0.570296
0.876602	0.873351	0.86096	0.79672	0.516962	0.741239	0.714391	0.735509	0.649251	0.589967	0.511262	0.77567	0.813969	0.786447	0.819332	0.733287	0.638958	0.609166	0.634574	0.632342	0.590533	0.557753
0.899282	0.897213	0.903199	0.796484	0.6431	0.754895	0.711735	0.659359	0.616742	0.555205	0.505615	0.828534	0.847119	0.843893	0.814468	0.696393	0.642504	0.632882	0.647551	0.622967	0.616642	0.56375
0.867693	0.837121	0.803427	0.736098	0.5	0.717579	0.686926	0.672198	0.668996	0.636053	0.632952	0.733059	0.788183	0.764072	0.703023	0.6192	0.655787	0.614981	0.651787	0.627208	0.601519	0.605602
0.8623	0.846917	0.786211	0.727979	0.5	0.71299	0.674036	0.60096	0.567884	0.536008	0.511309	0.681489	0.788057	0.732212	0.696155	0.669217	0.639107	0.609606	0.615983	0.592759	0.584779	0.537672
0.895172	0.920076	0.823166	0.75112	0.5	0.70358	0.685919	0.630862	0.594024	0.54266	0.519867	0.737704	0.793652	0.753536	0.714031	0.667168	0.599877	0.595553	0.607058	0.59265	0.578544	0.555064
0.902116	0.909519	0.874746	0.792712	0.596713	0.746523	0.731701	0.675174	0.6269	0.652744	0.579775	0.86644	0.845959	0.860576	0.810555	0.697679	0.666686	0.620256	0.661608	0.657118	0.629871	0.557638
0.89046	0.892977	0.878133	0.770307	0.70661	0.709807	0.700123	0.666293	0.636833	0.624463	0.610642	0.841853	0.827932	0.819842	0.840827	0.733361	0.644307	0.620173	0.623383	0.607041	0.582245	0.581149
0.872124	0.90711	0.863447	0.783386	0.738161	0.747423	0.714986	0.637868	0.577547	0.530607	0.502569	0.873725	0.841455	0.847727	0.803684	0.696098	0.625033	0.609735	0.62517	0.623486	0.555577	0.551542
0.886327	0.897061	0.837842	0.764991	0.5	0.720623	0.708618	0.665903	0.603122	0.608992	0.529612	0.817226	0.829009	0.845083	0.723911	0.724022	0.619251	0.590995	0.609197	0.607992	0.576	0.572345
0.875192	0.895162	0.83317	0.748154	0.728587	0.704194	0.673092	0.609657	0.5659	0.527924	0.511912	0.802682	0.80686	0.794378	0.75182	0.651661	0.632463	0.622312	0.611236	0.600102	0.579628	0.58446
0.884155	0.918173	0.878053	0.762196	0.654377	0.742017	0.711479	0.668987	0.579485	0.535026	0.49736	0.817885	0.814129	0.851191	0.786075	0.726074	0.644822	0.623077	0.644669	0.629224	0.595648	0.559877
0.849211	0.870806	0.81616	0.699156	0.740945	0.755152	0.740292	0.736261	0.698966	0.620872	0.554101	0.821799	0.789227	0.803514	0.780494	0.64473	0.66074	0.640599	0.666479	0.651275	0.63941	0.585772
0.900262	0.935299	0.927343	0.870969	0.946652	0.737318	0.715923	0.691907	0.633561	0.578153	0.530956	0.882188	0.884053	0.917956	0.888602	0.808507	0.647308	0.632643	0.6581	0.621367	0.603738	0.55282
0.859746	0.845925	0.831386	0.725372	0.5	0.761617	0.745238	0.706372	0.710276	0.653725	0.62366	0.747778	0.81239	0.754324	0.728932	0.658064	0.663429	0.617486	0.667038	0.68106	0.643777	0.584901
0.869729	0.911666	0.870233	0.772266	0.5	0.728456	0.717035	0.715624	0.661469	0.601201	0.571519	0.859485	0.84183	0.851519	0.794815	0.732275	0.645679	0.627233	0.651752	0.653106	0.630464	0.590364
0.890576	0.916305	0.891739	0.778531	0.672222	0.745092	0.72786	0.68056	0.6363	0.564316	0.530753	0.85402	0.810105	0.817058	0.798986	0.742594	0.639163	0.636869	0.631305	0.625561	0.607954	0.554439
0.89834	0.941349	0.879891	0.778906	0.5	0.752687	0.726081	0.7073	0.684845	0.678937	0.594732	0.843915	0.817208	0.827338	0.787974	0.693634	0.688867	0.646698	0.679542	0.662241	0.663092	0.609901
0.866363	0.820769	0.785294	0.67043	0.73701	0.738076	0.711748	0.604682	0.513992	0.509279	0.504998	0.727422	0.749345	0.736751	0.717291	0.674562	0.602636	0.608576	0.58921	0.608345	0.569917	0.530207
0.879247	0.885777	0.814378	0.710839	0.785185	0.747221	0.725032	0.654501	0.645249	0.620566	0.607682	0.811936	0.821157	0.78644	0.763768	0.662093	0.642006	0.634872	0.633736	0.616482	0.577701	0.570937
0.894285	0.890941	0.792591	0.709088	0.744019	0.733267	0.70926	0.655754	0.620673	0.629668	0.618168	0.825583	0.791868	0.814317	0.798378	0.677175	0.663068	0.612819	0.626807	0.611486	0.624181	0.569124
0.923015	0.914149	0.913685	0.838187	0.594946	0.71233	0.68784	0.694897	0.70077	0.656348	0.638977	0.883813	0.892613	0.895475	0.875334	0.771978	0.636463	0.632063	0.665426	0.638202	0.616783	0.565314
0.888466	0.895659	0.845898	0.742301	0.550017	0.736087	0.717193	0.674104	0.616431	0.637184	0.597524	0.85888	0.807373	0.858623	0.861326	0.719183	0.658284	0.629211	0.648668	0.614585	0.58153	0.573988
0.904826	0.907761	0.883132	0.819556	0.558797	0.721179	0.699619	0.617991	0.520362	0.509523	0.503203	0.803616	0.839832	0.861682	0.835847	0.724722	0.644684	0.624892	0.62579	0.599794	0.562426	0.529016
0.87414	0.884662	0.767814	0.609852	0.500081	0.782233	0.753992	0.737881	0.717892	0.648474	0.648599	0.789334	0.80441	0.79318	0.725434	0.60341	0.704388	0.650065	0.683313	0.672066	0.655848	0.631149
0.868798	0.90434	0.843349	0.719997	0.5	0.73154	0.697464	0.647262	0.594927	0.552236	0.517369	0.856469	0.84183	0.865948	0.794243	0.720813	0.601471	0.606296	0.589453	0.585144	0.595111	0.542157
0.902074	0.904486	0.926902	0.80901	0.611388	0.730773	0.733578	0.683097	0.634098	0.641378	0.635719	0.8257	0.828622	0.847841	0.848902	0.708921	0.633104	0.615467	0.648642	0.661118	0.632532	0.556046
0.837184	0.761349	0.669983	0.611144	0.5	0.710237	0.706155	0.694105	0.649332	0.589829	0.513143	0.715618	0.769364	0.749099	0.685382	0.642022	0.608732	0.616278	0.637084	0.615458	0.620754	0.555155
0.914477	0.937137	0.914407	0.843729	0.735912	0.744378	0.701859	0.6182	0.567536	0.534481	0.513461	0.895571	0.891595	0.896849	0.863309	0.832237	0.625824	0.634008	0.600073	0.587288	0.563749	0.546
0.873213	0.905131	0.868268	0.784084	0.541043	0.712262	0.71116	0.703376	0.661377	0.614767	0.528939	0.777692	0.839176	0.784664	0.710076	0.645905	0.610888	0.626904	0.642253	0.616413	0.610458	0.578011
0.894806	0.869602	0.805059	0.708439	0.728837	0.701607	0.693737	0.679852	0.59884	0.546782	0.529215	0.802447	0.832198	0.794348	0.760998	0.74982	0.64147	0.620998	0.632125	0.622181	0.606979	0.560221
0.88924	0.913186	0.86251	0.731216	0.52382	0.706303	0.70322	0.676672	0.636433	0.55021	0.519527	0.877973	0.868924	0.857689	0.858883	0.73733	0.673464	0.624979	0.630448	0.643392	0.61397	0.545087
0.900011	0.923773	0.905928	0.776125	0.5191	0.714148	0.698737	0.646908	0.606167	0.564564	0.504122	0.849457	0.862515	0.853577	0.810646	0.697338	0.641151	0.61345	0.645402	0.624994	0.624053	0.561359
0.892455	0.87105	0.82333	0.700329	0.500001	0.726022	0.707491	0.688892	0.657156	0.614638	0.519987	0.792324	0.813531	0.805448	0.754191	0.646981	0.692065	0.661065	0.660432	0.661411	0.611796	0.613351
0.904426	0.900268	0.89668	0.769666	0.844613	0.700368	0.662146	0.647709	0.645301	0.66657	0.654625	0.787364	0.805504	0.851381	0.79453	0.699682	0.61403	0.587001	0.609172	0.64507	0.619115	0.598109
0.860269	0.872559	0.86139	0.787827	0.5	0.738052	0.731797	0.711626	0.698361	0.650209	0.652813	0.739399	0.809154	0.812654	0.775969	0.739907	0.635407	0.620167	0.610049	0.614377	0.596827	0.579714
0.867293	0.859817	0.81616	0.737968	0.5	0.721232	0.707138	0.66049	0.594207	0.543124	0.506946	0.853631	0.83316	0.82208	0.78793	0.675969	0.646405	0.626489	0.633575	0.638935	0.586608	0.541949
0.886747	0.885078	0.856719	0.782857	0.719355	0.726838	0.720799	0.677384	0.635027	0.642588	0.607564	0.830561	0.810371	0.834729	0.830117	0.744458	0.658462	0.645272	0.65593	0.640912	0.607528	0.595879
0.855917	0.880425	0.812086	0.658059	0.5	0.718815	0.707971	0.629438	0.602442	0.555398	0.524949	0.811878	0.78701	0.790612	0.754962	0.673596	0.649494	0.610912	0.640062	0.599673	0.58943	0.57188
0.847865	0.871003	0.803421	0.795052	0.608368	0.730463	0.698435	0.643431	0.622548	0.574874	0.549849	0.852063	0.820508	0.802638	0.803331	0.707497	0.664141	0.625117	0.660023	0.617087	0.605643	0.607209
0.913658	0.901613	0.887425	0.816362	0.937045	0.749444	0.729157	0.714606	0.666037	0.687909	0.642378	0.855938	0.844253	0.8576	0.834307	0.724612	0.655365	0.625644	0.672341	0.63127	0.648965	0.605854
0.866601	0.890333	0.814988	0.733621	0.862428	0.759904	0.740923	0.736616	0.710509	0.687295	0.673775	0.74953	0.767557	0.787684	0.731655	0.647765	0.681287	0.677008	0.681091	0.681377	0.682583	0.625185
0.867258	0.869562	0.814861	0.676699	0.500007	0.731814	0.722575	0.581151	0.528951	0.513339	0.503258	0.837966	0.828956	0.844279	0.778393	0.635869	0.615361	0.584201	0.591094	0.587695	0.559135	0.546933
0.877969	0.901332	0.810835	0.773406	0.511249	0.721416	0.685442	0.575158	0.544739	0.52852	0.504268	0.779256	0.80312	0.805443	0.78224	0.730531	0.602775	0.575513	0.589111	0.571041	0.55972	0.542499
0.870494	0.833257	0.76856	0.707706	0.636927	0.728988	0.712501	0.668885	0.655336	0.659939	0.606427	0.785656	0.8086	0.767484	0.728033	0.660525	0.67014	0.635586	0.657872	0.665855	0.667302	0.631993
0.869012	0.886996	0.859454	0.763769	0.819082	0.745705	0.713332	0.68358	0.668733	0.604404	0.52085	0.815799	0.853529	0.818392	0.791696	0.624444	0.653958	0.642287	0.637827	0.635827	0.619881	0.573084
0.875243	0.860539	0.820263	0.697358	0.819875	0.690529	0.687493	0.660029	0.677013	0.656983	0.624726	0.779349	0.784111	0.799907	0.758446	0.683904	0.62503	0.643722	0.624779	0.6109	0.591838	0.562599
0.883661	0.917358	0.885905	0.779649	0.5	0.737103	0.728949	0.690367	0.676188	0.639743	0.618138	0.813373	0.826949	0.832204	0.767792	0.692731	0.660602	0.640376	0.660875	0.627136	0.597848	0.584746

## Sheet: Fig 2 stats
	Mann-Whitney U test, with Bonferroni-Holm correction for multicomparisons
	Wilcoxon signed-rank test, with Bonferroni-Holm correction for multicomparisons
	bold: significant p-value after multi-comparisons correction
		Performance of model 2
	Performance of model 1	variable w, fixed n, fixed theta	fixed w, fixed n, variable theta	variable n, fixed w, fixed theta	variable w, fixed n, variable theta	variable w, variable n, fixed theta	fixed w, variable n, variable theta	variable w, variable n, variable theta
Fig 2B	fixed (w,n,theta)	3.29536e-05	3.29536e-05	1.84507e-08	3.12192e-05	2.57884e-09	9.34749e-10	9.34749e-10
	variable w, fixed n, fixed theta		0.239342	0.00318208	3.40262e-05	7.61053e-06	1.05169e-07	5.8527e-08
	fixed w, fixed n, variable theta			0.0382635	0.00115943	0.00011608	3.88499e-07	1.43402e-07
	fixed w, variable n, fixed theta				0.416534	0.0221324	0.00694096	0.00115943
	variable w, fixed n, variable theta					0.333732	0.0127751	0.00114472
	variable w, variable n, fixed theta						0.128186	0.000157716
	fixed w, variable n, variable theta							0.332777
Fig 2D	Homogeneous model vs:	N=6	N=12	N=18	N=24
	Var w	0.00100291	0.970516	0.0351321	7.16208e-06
	Var w, theta	4.89683e-09	0.001687	0.0584108	2.66368e-06
Fig2E	Homogeneous vs. random at:	20 odors	100 odors
	CL 0.1	4.02642e-13	4.77017e-17
	CL 0.3	4.02642e-13	7.55625e-05
	CL 0.5	0.00785933	0.85179
	CL 0.7	0.00710171	0.85179
	CL 0.9	0.00785933	0.28372

## Sheet: Fig 3 data, stats
Fig 3A2, B2
Homog						Random
Accuracy on 100 odors (from Fig 2E)		Angular distance		Dimensionality		Accuracy on 100 odors(from Fig 2E)		Angular distance		Dimensionality
CL 0.1	CL 0.9	CL 0.1	CL 0.9	CL 0.1	CL 0.9	CL 0.1	CL 0.9	CL 0.1	CL 0.9	CL 0.1	CL 0.9
0.882805	0.842055	0.880688	0.469478	23.2926	12.6206	0.807128	0.717057	0.594485	0.341703	15.0685	12.5257
0.886799	0.794118	0.885982	0.471381	26.0107	12.7242	0.830399	0.714221	0.555265	0.339764	14.7325	12.6191
0.903718	0.507617	0.877969	0.46177	23.2944	12.5635	0.814276	0.803957	0.579959	0.333097	14.3743	12.5776
0.876602	0.516962	0.893398	0.468217	25.8463	12.8793	0.77567	0.733287	0.564112	0.338291	13.4732	12.5208
0.899282	0.6431	0.890522	0.466618	26.5462	12.6468	0.828534	0.696393	0.586446	0.339908	15.1134	12.5847
0.867693	0.5	0.884465	0.467798	25.3459	12.5353	0.733059	0.6192	0.580719	0.335918	14.8431	12.4414
0.8623	0.5	0.896085	0.469668	23.5924	12.8465	0.681489	0.669217	0.604659	0.34362	14.4423	12.7503
0.895172	0.5	0.881083	0.46508	26.3066	12.7248	0.737704	0.667168	0.594293	0.334781	14.6425	12.4408
0.902116	0.596713	0.8829	0.462389	25.4023	12.6076	0.86644	0.697679	0.613857	0.33994	14.5586	12.4358
0.89046	0.70661	0.891073	0.468836	25.8761	12.7375	0.841853	0.733361	0.594981	0.339655	15.388	12.6771
0.872124	0.738161	0.885937	0.463948	23.8267	12.6826	0.873725	0.696098	0.602937	0.34474	14.3659	12.4316
0.886327	0.5	0.883488	0.46403	21.0388	12.2702	0.817226	0.724022	0.578021	0.34366	14.3493	12.4962
0.875192	0.728587	0.871707	0.465234	22.8075	12.5071	0.802682	0.651661	0.595374	0.344032	15.8133	12.7793
0.884155	0.654377	0.88472	0.462334	24.5791	12.6625	0.817885	0.726074	0.578721	0.343087	13.8497	12.6227
0.849211	0.740945	0.885624	0.467487	24.0175	12.6027	0.821799	0.64473	0.538789	0.339127	13.4179	12.4965
0.900262	0.946652	0.885184	0.464153	24.6823	12.785	0.882188	0.808507	0.576336	0.337651	15.6155	12.6106
0.859746	0.5	0.882603	0.465102	24.6424	12.6907	0.747778	0.658064	0.558917	0.337084	14.8101	12.4911
0.869729	0.5	0.88895	0.465515	24.2602	12.702	0.859485	0.732275	0.584649	0.33938	14.8222	12.3897
0.890576	0.672222	0.879149	0.463143	25.7392	12.8405	0.85402	0.742594	0.597507	0.339261	14.8614	12.5345
0.89834	0.5	0.888606	0.466138	23.3192	12.602	0.843915	0.693634	0.592159	0.345537	14.1854	12.4343
0.866363	0.73701	0.878381	0.462716	25.2535	12.6281	0.727422	0.674562	0.55286	0.329006	14.2278	12.5151
0.879247	0.785185	0.889515	0.463408	24.3224	12.633	0.811936	0.662093	0.614529	0.344379	14.7905	12.5411
0.894285	0.744019	0.889486	0.465746	24.8903	12.6719	0.825583	0.677175	0.589952	0.330581	14.5169	12.3356
0.923015	0.594946	0.886928	0.466569	26.6854	12.7227	0.883813	0.771978	0.57303	0.34098	15.4671	12.722
0.888466	0.550017	0.874912	0.466493	24.5621	12.8964	0.85888	0.719183	0.574699	0.339039	14.6832	12.7034
0.904826	0.558797	0.879791	0.461927	24.6449	12.5317	0.803616	0.724722	0.539566	0.337495	13.7404	12.274
0.87414	0.500081	0.881412	0.467893	23.6028	12.8298	0.789334	0.60341	0.561773	0.343066	14.0451	12.3933
0.868798	0.5	0.88891	0.468505	24.835	12.6768	0.856469	0.720813	0.626748	0.340597	14.5852	12.4355
0.902074	0.611388	0.89282	0.466621	23.4982	12.5231	0.8257	0.708921	0.576605	0.336589	13.662	12.3517
0.837184	0.5	0.886585	0.451258	26.5424	12.7545	0.715618	0.642022	0.574531	0.33128	14.1263	12.2829
0.914477	0.735912	0.89122	0.453767	26.6447	12.5065	0.895571	0.832237	0.610189	0.335841	14.9401	12.4568
0.873213	0.541043	0.88792	0.466545	24.8877	12.64	0.777692	0.645905	0.542584	0.343149	15.0202	12.5781
0.894806	0.728837	0.894074	0.467755	25.8716	12.6833	0.802447	0.74982	0.557648	0.335019	15.0015	12.7073
0.88924	0.52382	0.886393	0.468471	24.837	12.6779	0.877973	0.73733	0.577691	0.345073	14.3035	12.2882
0.900011	0.5191	0.888665	0.467005	22.1308	12.4812	0.849457	0.697338	0.563077	0.340232	14.2627	12.372
0.892455	0.500001	0.877809	0.464824	25.6129	12.7592	0.792324	0.646981	0.548047	0.341092	13.7041	12.4907
0.904426	0.844613	0.888297	0.466232	26.0086	12.5837	0.787364	0.699682	0.592886	0.341055	14.8757	12.5066
0.860269	0.5	0.886037	0.468772	24.7666	12.7955	0.739399	0.739907	0.595979	0.342313	14.0154	12.5099
0.867293	0.5	0.887633	0.467696	23.0806	12.5424	0.853631	0.675969	0.586105	0.338729	14.3449	12.5356
0.886747	0.719355	0.880348	0.468914	24.4065	12.7053	0.830561	0.744458	0.605479	0.340309	14.8205	12.6123
0.855917	0.5	0.888551	0.465962	24.7966	12.7136	0.811878	0.673596	0.566426	0.340201	14.485	12.7506
0.847865	0.608368	0.889082	0.470881	24.7532	12.8826	0.852063	0.707497	0.615125	0.336866	14.6133	12.6793
0.913658	0.937045	0.879541	0.46655	23.9988	12.7081	0.855938	0.724612	0.603418	0.341415	14.8335	12.5408
0.866601	0.862428	0.886074	0.467566	24.5948	12.7821	0.74953	0.647765	0.587844	0.333223	14.8874	12.7168
0.867258	0.500007	0.876556	0.459685	23.0849	12.5365	0.837966	0.635869	0.61315	0.336069	14.7131	12.8264
0.877969	0.511249	0.88445	0.467959	22.2896	12.5069	0.779256	0.730531	0.553264	0.335291	14.1729	12.4919
0.870494	0.636927	0.878273	0.465899	24.3848	12.7878	0.785656	0.660525	0.573045	0.339814	14.316	12.7599
0.869012	0.819082	0.885216	0.460758	23.1993	12.782	0.815799	0.624444	0.544573	0.340601	14.0367	12.3163
0.875243	0.819875	0.888629	0.467507	26.2459	12.6869	0.779349	0.683904	0.581761	0.341457	14.173	12.2232
0.883661	0.5	0.891777	0.470628	25.7624	12.5986	0.813373	0.692731	0.556703	0.339857	15.6358	12.6938
Fig3F
CL0.9
Copied from Fig2E/3A2/3B2		Excluding top 10% sparsest KCs		Excluding top 5% KCs with highest valence specificity
Homog	Random	Homog	Random	Homog	Random
0.842055	0.717057	0.818239	0.746483	0.797591	0.60256
0.794118	0.714221	0.709404	0.782642	0.819234	0.612837
0.507617	0.803957	0.812275	0.853501	0.509806	0.697431
0.516962	0.733287	0.5	0.5	0.500003	0.611343
0.6431	0.696393	0.649955	0.724126	0.5	0.613568
0.5	0.6192	0.5	0.5	0.5	0.578874
0.5	0.669217	0.5	0.5	0.5	0.636483
0.5	0.667168	0.5	0.5	0.5	0.606209
0.596713	0.697679	0.558123	0.613545	0.558684	0.610438
0.70661	0.733361	0.761633	0.730068	0.731808	0.634056
0.738161	0.696098	0.699039	0.776512	0.613667	0.612586
0.5	0.724022	0.518227	0.5	0.546483	0.578585
0.728587	0.651661	0.867358	0.777527	0.779423	0.60478
0.654377	0.726074	0.517471	0.514681	0.500033	0.630348
0.740945	0.64473	0.668562	0.599982	0.783	0.600072
0.946652	0.808507	0.825091	0.88828	0.957856	0.673254
0.5	0.658064	0.5	0.5	0.500013	0.579489
0.5	0.732275	0.5	0.500138	0.5	0.634144
0.672222	0.742594	0.658512	0.635021	0.918618	0.620333
0.5	0.693634	0.5	0.5	0.506817	0.636774
0.73701	0.674562	0.814894	0.679772	0.83311	0.601416
0.785185	0.662093	0.718243	0.783264	0.866758	0.577363
0.744019	0.677175	0.849974	0.567054	0.829047	0.587139
0.594946	0.771978	0.629879	0.744314	0.60379	0.69069
0.550017	0.719183	0.551153	0.504618	0.585332	0.651713
0.558797	0.724722	0.558248	0.597445	0.585111	0.643442
0.500081	0.60341	0.50434	0.500002	0.5	0.547972
0.5	0.720813	0.663373	0.736923	0.715263	0.633379
0.611388	0.708921	0.688814	0.846079	0.709951	0.652079
0.5	0.642022	0.5	0.5	0.5	0.56234
0.735912	0.832237	0.50588	0.503604	0.586665	0.685373
0.541043	0.645905	0.5	0.5	0.519603	0.611909
0.728837	0.74982	0.626711	0.544963	0.574058	0.644057
0.52382	0.73733	0.5	0.5	0.5	0.645732
0.5191	0.697338	0.776334	0.826756	0.50376	0.583857
0.500001	0.646981	0.5	0.5	0.5	0.576608
0.844613	0.699682	0.862033	0.699187	0.736793	0.599002
0.5	0.739907	0.5	0.5	0.5	0.615453
0.5	0.675969	0.5	0.5	0.500004	0.594968
0.719355	0.744458	0.593515	0.606739	0.601698	0.633792
0.5	0.673596	0.5	0.5	0.5	0.578723
0.608368	0.707497	0.693631	0.792452	0.752144	0.625498
0.937045	0.724612	0.64006	0.781929	0.931649	0.657014
0.862428	0.647765	0.658148	0.5425	0.63995	0.591751
0.500007	0.635869	0.776488	0.816632	0.500004	0.569576
0.511249	0.730531	0.568576	0.500098	0.5693	0.645435
0.636927	0.660525	0.710287	0.702207	0.753117	0.566237
0.819082	0.624444	0.632794	0.593341	0.705897	0.565867
0.819875	0.683904	0.718889	0.66437	0.718758	0.569345
0.5	0.692731	0.500012	0.5	0.503853	0.627821
Fig 3F statistics	Wilcoxon signed-rank tests (model instances are paired according to the random valence assignments used in training), Holm-Bonferroni corrected
	Homog	Random	Homog excl 10% sparsest	Random excl 10% sparsest	Homog excl 5% most specific	Random excl 5% most specific
Homog		0.0119295	>0.99	>0.99	>0.99	>0.99
Random			0.00675705	0.0040485	0.0113465	1.13354e-08
Homog excl 10% sparsest				>0.99	>0.99	>0.99
Random excl 10% sparsest					>0.99	>0.99
Homog excl 5% most specific						>0.99
Random excl 5% most specific

## Sheet: Fig 4
Fig 4B1 performance with c=10							Fig 4B2 performance with c=1
Homogeneous	Random	Activity-independent	Adjust w	Adjust alpha	Adjust theta		Homogeneous	Random	Activity-independent	Adjust w	Adjust alpha	Adjust theta
0.718397	0.625796	0.68862	0.742371	0.741117	0.748376		0.610077	0.528966	0.560409	0.650383	0.653214	0.651654
0.67731	0.603794	0.629703	0.639332	0.632013	0.651701		0.582078	0.542597	0.571937	0.618904	0.606531	0.621993
0.750193	0.662033	0.694299	0.788858	0.761072	0.784695		0.614552	0.530557	0.565054	0.646093	0.654098	0.655819
0.761675	0.646248	0.700019	0.784256	0.762775	0.775542		0.608448	0.532966	0.569919	0.652726	0.642216	0.643407
0.731412	0.634082	0.655215	0.744269	0.691927	0.73439		0.607212	0.545402	0.547485	0.639087	0.610247	0.62738
0.709248	0.637796	0.711819	0.707797	0.704346	0.704795		0.609483	0.53511	0.581746	0.638929	0.619764	0.631098
0.695432	0.605937	0.64839	0.673391	0.644594	0.673397		0.579455	0.529478	0.545094	0.613374	0.59022	0.608389
0.739982	0.649605	0.699506	0.740767	0.727014	0.736682		0.599858	0.537249	0.576197	0.640445	0.624965	0.651859
0.689877	0.607558	0.644372	0.685266	0.673607	0.679948		0.587124	0.528798	0.556227	0.630805	0.629305	0.633052
0.709616	0.610731	0.635476	0.704143	0.640355	0.703482		0.589927	0.546466	0.550288	0.622591	0.605344	0.618558
0.725117	0.598887	0.688771	0.779323	0.711119	0.768223		0.589273	0.519527	0.546849	0.630282	0.601912	0.602864
0.627873	0.588976	0.591651	0.548003	0.563997	0.541914		0.579923	0.537113	0.557478	0.59209	0.586643	0.58893
0.736219	0.666182	0.702299	0.768124	0.752816	0.766663		0.591385	0.533335	0.557582	0.648889	0.647051	0.65415
0.712835	0.609698	0.650788	0.741915	0.710798	0.718884		0.588168	0.521334	0.539722	0.620804	0.610015	0.614921
0.695197	0.619382	0.664265	0.675281	0.671842	0.667914		0.575988	0.531951	0.560388	0.606425	0.596761	0.605265
0.733555	0.650054	0.707723	0.78247	0.769713	0.771302		0.584394	0.534043	0.554019	0.653092	0.657304	0.658815
0.730754	0.627095	0.689064	0.718074	0.695354	0.718367		0.618156	0.526226	0.568273	0.642105	0.623947	0.635481
0.721535	0.630514	0.679612	0.688882	0.661379	0.695881		0.598914	0.538873	0.574356	0.653134	0.639179	0.651163
0.694534	0.627542	0.665226	0.714687	0.728081	0.714897		0.57201	0.52833	0.55225	0.623287	0.623873	0.629435
0.784148	0.691495	0.731726	0.816188	0.799096	0.809336		0.621982	0.541523	0.583816	0.691884	0.688189	0.687062
Fig 4c standard deviation of lifetime sparseness across KCs
Homogeneous	Random	Activity-independent	Adjust w	Adjust alpha	Adjust theta
0.0657291	0.170368	0.0911829	0.0191876	0.0175364	0.0196375
0.0571404	0.173973	0.094823	0.0191245	0.0164742	0.0188273
0.0577606	0.174244	0.0940439	0.0181341	0.0169777	0.0188711
0.0647007	0.180591	0.0950353	0.0192909	0.0171551	0.0201005
0.0599559	0.168063	0.0965605	0.0198233	0.0173046	0.0197362
0.0637586	0.181543	0.0925943	0.019558	0.0172696	0.019958
0.057162	0.178238	0.0928526	0.0195257	0.0170455	0.0195202
0.0586822	0.171845	0.0959467	0.0192401	0.0172128	0.0194444
0.0578881	0.176793	0.0974784	0.019458	0.0171987	0.0198082
0.060887	0.17145	0.0963129	0.0185991	0.0174826	0.0193896
0.0657091	0.165268	0.0971927	0.0197489	0.0168225	0.0191915
0.056702	0.171728	0.0972409	0.0193024	0.0169913	0.0192402
0.0593473	0.169865	0.0953854	0.0194337	0.0164562	0.0184862
0.0576065	0.167558	0.0912936	0.0192325	0.0173286	0.0198301
0.0571511	0.167505	0.0940734	0.0198254	0.0175836	0.0199983
0.0588175	0.161039	0.0934722	0.0195691	0.0162116	0.0191719
0.0568817	0.162804	0.0921804	0.0187763	0.0170785	0.0189359
0.0588342	0.17179	0.0916274	0.0193276	0.0166709	0.0193326
0.0589559	0.178759	0.092456	0.0181637	0.0163246	0.0187013
0.059939	0.174283	0.0940795	0.0182557	0.0166105	0.018611
Fig 4D			Fig 4E			Fig 4F	Histogram of inhibitory weights after tuning to equalize KC average activity
Histogram of weights after tuning to equalize KC average activity						Bin center	Frequency with CL without inhibition set to:
Bin center	Frequency		Bin center	Frequency			0.2	0.5	0.99
0.05	0.000279191		1.25	0.00178713		-0.000960282	0.000275	0	0
0.15	0.00180016		3.75	0.00952284		-0.000860282	0.00095	0	0
0.25	0.00795903		6.25	0.0205775		-0.000760282	0.003225	0	0
0.35	0.0209018		8.75	0.03947		-0.000660282	0.011325	2.5e-05	0
0.45	0.0384867		11.25	0.0648727		-0.000560282	0.024425	0.0002	0
0.55	0.0555382		13.75	0.0908882		-0.000460282	0.04905	0.002075	0
0.65	0.0752316		16.25	0.112206		-0.000360282	0.0798	0.00955	0
0.75	0.0970418		18.75	0.12492		-0.000260282	0.109875	0.0272	0
0.85	0.116556		21.25	0.122291		-0.000160282	0.132025	0.05535	0
0.95	0.124828		23.75	0.113278		-6.02819e-05	0.139975	0.094525	0
1.05	0.114318		26.25	0.0920626		3.97181e-05	0.129875	0.1305	0.000625
1.15	0.0909621		28.75	0.0753913		0.000139718	0.10495	0.1519	0.01015
1.25	0.0695644		31.25	0.0537159		0.000239718	0.083225	0.151875	0.031125
1.35	0.0504878		33.75	0.0383211		0.000339718	0.057775	0.128575	0.069975
1.45	0.0358615		36.25	0.0255815		0.000439718	0.033075	0.100275	0.11765
1.55	0.0260648		38.75	0.015114		0.000539718	0.0196	0.0662	0.159675
1.65	0.01931					0.000639718	0.0106	0.0396	0.17015
1.75	0.0140929					0.000739718	0.00575	0.0225	0.152175
1.85	0.00995087					0.000839718	0.0023	0.01065	0.115575
1.95	0.00766317					0.000939718	0.000775	0.005075	0.079
2.05	0.0053588					0.00103972	0.000775	0.0022	0.0471
2.15	0.00406702					0.00113972	0.00025	0.00095	0.02455
2.25	0.00297526					0.00123972	5e-05	0.000425	0.012775
2.35	0.00252105					0.00133972	7.5e-05	0.0003	0.00505
2.45	0.00197101					0.00143972	0	5e-05	0.0026
2.55	0.00135012					0.00153972	0	0	0.00095
2.65	0.00103759					0.00163972	0	0	0.000725
2.75	0.000883411					0.00173972	0	0	5e-05
2.85	0.00068756					0.00183972	0	0	5e-05
2.95	0.00053338
3.05	0.000358365					Note, on Fig 4F, the values of the inhibitory weights were multiplied by 1000 to simplify presentation as they are in arbitrary units, so the absolute magnitude is not meaningful - see SI Appendix Methods
3.15	0.000270857
3.25	0.000237521
3.35	0.000175015
3.45	0.000245855
3.55	0.000129178
3.65	0.000104176
3.75	7.08395e-05
3.85	5.83384e-05
3.95	6.66725e-05

## Sheet: Fig 4 stats
	Mann-Whitney U test, with Bonferroni-Holm correction for multicomparisons
	Wilcoxon signed-rank test, with Bonferroni-Holm correction for multicomparisons
	bold: significant p-value after multi-comparisons correction
Fig 4B1		Performance of model 2
	Performance of model 1	Random	P(w|n,theta)	Homeostatic W tuning	Homeostatic tuning of inhibition	Homeostatic Theta tuning
	Homogeneous	5.12336e-06	0.00274511	>0.99	>0.99	>0.99
	Random		0.00124004	0.00132464	0.0013435	0.0013435
	P(w|n,theta)			0.00351208	0.01497	0.00413372
	Homeostatic W tuning				0.0071318	0.133361
	Homeostatic tuning of inhibition					0.0159257
	Homeostatic Theta tuning
Fig 4B2		Performance of model 2
	Performance of model 1	Random	P(w|n,theta)	Homeostatic W tuning	Homeostatic tuning of inhibition	Homeostatic Theta tuning
	Homogeneous	1.01934e-06	5.51433e-06	1.78888e-05	0.000798827	0.000103169
	Random		0.00097432	0.00097432	0.000797171	0.000620022
	P(w|n,theta)			0.000885746	0.000708597	0.000531447
	Homeostatic W tuning				0.00264908	0.350656
	Homeostatic tuning of inhibition					0.000798827
	Homeostatic Theta tuning
Fig 4C		KCs lifetime sparsity of Model 2
	KCs lifetime sparsity of Model 1	Random	P(w|n,theta)	Homeostatic W tuning	Homeostatic tuning of inhibition	Homeostatic Theta tuning
	Homogeneous	1.01934e-06	1.01934e-06	9.51386e-07	8.8343e-07	8.15474e-07
	Random		0.000885746	0.000885746	0.000708597	0.000442873
	P(w|n,theta)			0.000797171	0.000620022	0.000354298
	Homeostatic W tuning				0.000531447	0.116888
	Homeostatic tuning of inhibition					0.000265724
	Homeostatic Theta tuning

## Sheet: Fig 5
Homogeneous model
Familiar environment				Novel environment
Excluded group:				Excluded group:
Acids	Terpenes	Esters	Alcohols	Acids	Terpenes	Esters	Alcohols
0.838385	0.824051	0.80071	0.824348	0.812307	0.792907	0.807389	0.807846
0.818253	0.800113	0.809148	0.780184	0.802193	0.824131	0.813091	0.782622
0.862878	0.82535	0.805475	0.815649	0.844016	0.813553	0.80035	0.820251
0.83633	0.857954	0.815528	0.778907	0.821452	0.855942	0.822951	0.787425
0.841664	0.849583	0.817894	0.839264	0.824912	0.848218	0.82305	0.837606
0.870123	0.869212	0.811249	0.837922	0.844295	0.861008	0.801466	0.836815
0.838669	0.822022	0.82881	0.84609	0.823145	0.836618	0.823041	0.845726
0.874219	0.848753	0.828696	0.751963	0.841991	0.82949	0.836382	0.765231
0.815976	0.851754	0.788028	0.850735	0.807092	0.87305	0.786249	0.844238
0.78044	0.798164	0.795583	0.836766	0.754815	0.769219	0.795682	0.814537
0.814882	0.937004	0.749847	0.825911	0.804509	0.942003	0.768316	0.80456
0.81016	0.820888	0.7577	0.849436	0.823906	0.817108	0.775038	0.845547
0.842795	0.859351	0.782725	0.781411	0.819502	0.84259	0.796624	0.772373
0.839977	0.841499	0.877804	0.860723	0.83885	0.836182	0.873444	0.866583
0.827275	0.80531	0.795934	0.855853	0.821389	0.795077	0.791868	0.836648
0.811781	0.853698	0.775835	0.86949	0.793461	0.843904	0.774194	0.845292
0.829162	0.869322	0.853048	0.882228	0.821972	0.855473	0.853656	0.867508
0.811651	0.866803	0.773278	0.791196	0.798269	0.850652	0.77116	0.795161
0.822643	0.906746	0.833635	0.847372	0.804748	0.906721	0.827824	0.840715
0.916915	0.822827	0.77814	0.841521	0.894094	0.824267	0.780607	0.817895
Random model
Familiar environment				Novel environment
Excluded group:				Excluded group:
Acids	Terpenes	Esters	Alcohols	Acids	Terpenes	Esters	Alcohols
0.755443	0.658963	0.688834	0.717108	0.741096	0.657778	0.695814	0.703526
0.724119	0.717934	0.681408	0.704856	0.700705	0.721676	0.683464	0.702543
0.744258	0.667718	0.741533	0.688189	0.798546	0.676119	0.739441	0.699358
0.716674	0.730553	0.708184	0.69675	0.737202	0.738394	0.713514	0.682868
0.759711	0.744172	0.71819	0.732704	0.765125	0.744872	0.718936	0.675794
0.756231	0.718186	0.712761	0.732961	0.74979	0.722464	0.70563	0.718976
0.749566	0.76831	0.737286	0.724635	0.76661	0.76819	0.736062	0.707296
0.740309	0.715791	0.727506	0.719475	0.754054	0.719992	0.729322	0.705439
0.715516	0.717304	0.621776	0.736354	0.725146	0.720862	0.618647	0.73421
0.660688	0.688399	0.668554	0.702318	0.676379	0.691994	0.67122	0.699884
0.68463	0.78627	0.617916	0.775787	0.653664	0.798696	0.629669	0.746927
0.774391	0.709114	0.661466	0.739797	0.74268	0.712585	0.665342	0.712092
0.72411	0.721592	0.690018	0.710643	0.75496	0.724669	0.687943	0.697203
0.746523	0.732342	0.765101	0.757885	0.747457	0.740307	0.765151	0.762771
0.706465	0.699678	0.72876	0.747316	0.725579	0.704042	0.729232	0.763893
0.727522	0.697786	0.694421	0.769627	0.73191	0.699203	0.694214	0.765119
0.779766	0.765835	0.761048	0.800101	0.762999	0.774015	0.76213	0.769307
0.693924	0.749516	0.658633	0.673719	0.71586	0.75794	0.65834	0.673155
0.712548	0.740996	0.748368	0.730333	0.704889	0.751415	0.746897	0.714466
0.821929	0.73434	0.720146	0.765303	0.797958	0.745025	0.720721	0.767927
Activity-independent compensation
Familiar environment				Novel environment
Excluded group:				Excluded group:
Acids	Terpenes	Esters	Alcohols	Acids	Terpenes	Esters	Alcohols
0.728752	0.733218	0.711401	0.746123	0.770247	0.721854	0.752526	0.729372
0.755383	0.736529	0.724325	0.728983	0.778345	0.731562	0.733144	0.714865
0.820287	0.73739	0.76696	0.766788	0.765056	0.760536	0.76203	0.744243
0.751901	0.771477	0.739474	0.730136	0.778458	0.773839	0.760028	0.734722
0.80014	0.803293	0.755698	0.782139	0.821392	0.799285	0.771767	0.780179
0.777777	0.785497	0.744631	0.792236	0.812411	0.788912	0.728726	0.784773
0.744307	0.789426	0.745138	0.776153	0.776901	0.814473	0.737105	0.769645
0.783096	0.751568	0.732074	0.721124	0.79019	0.758721	0.716225	0.739117
0.736207	0.795177	0.652904	0.814393	0.766247	0.822187	0.68444	0.785114
0.727134	0.706115	0.731127	0.761553	0.70028	0.725142	0.709658	0.725275
0.720714	0.841675	0.700388	0.761452	0.738001	0.850943	0.692546	0.764368
0.764784	0.753649	0.706678	0.768069	0.80666	0.762137	0.722693	0.763231
0.790607	0.780872	0.738747	0.726434	0.746638	0.81339	0.768067	0.726139
0.789833	0.787694	0.794852	0.807489	0.758259	0.778659	0.79861	0.825639
0.797559	0.732372	0.76325	0.802054	0.790244	0.739106	0.742243	0.753373
0.795809	0.781214	0.738908	0.820997	0.752192	0.750077	0.725422	0.810605
0.800425	0.782034	0.801748	0.819997	0.799531	0.781643	0.814306	0.801328
0.743794	0.784733	0.692871	0.713509	0.742379	0.790215	0.690257	0.713925
0.746591	0.855993	0.752042	0.787064	0.759159	0.847296	0.76565	0.78184
0.871284	0.78618	0.719759	0.782875	0.850586	0.805954	0.723096	0.783676
Adjust excitatory weights
Familiar environment				Novel environment
Excluded group:				Excluded group:
Acids	Terpenes	Esters	Alcohols	Acids	Terpenes	Esters	Alcohols
0.899892	0.881192	0.885983	0.882255	0.79023	0.704801	0.784145	0.780627
0.913903	0.845569	0.891687	0.887594	0.782348	0.755694	0.783197	0.756612
0.924262	0.883715	0.861357	0.893811	0.832237	0.71149	0.798902	0.80811
0.876275	0.908418	0.882438	0.871062	0.823544	0.763036	0.816429	0.79433
0.928663	0.934697	0.880746	0.909642	0.820942	0.768582	0.782852	0.778329
0.925432	0.932296	0.901401	0.910527	0.827203	0.746289	0.776223	0.837819
0.870565	0.864595	0.908338	0.929282	0.790158	0.755984	0.800825	0.804361
0.905883	0.91734	0.897207	0.869952	0.828414	0.73526	0.809941	0.74713
0.891017	0.907087	0.86125	0.915512	0.785467	0.81307	0.746532	0.814698
0.853862	0.848385	0.880329	0.899977	0.747507	0.724529	0.759252	0.789548
0.897713	0.970223	0.828806	0.895867	0.777595	0.856973	0.693722	0.823567
0.894631	0.903962	0.826102	0.929605	0.830928	0.772887	0.762306	0.787884
0.885861	0.932988	0.89181	0.873883	0.817463	0.804284	0.83452	0.750816
0.895875	0.878467	0.925977	0.935183	0.825738	0.770997	0.862272	0.874592
0.886137	0.869849	0.859238	0.910911	0.794541	0.723309	0.815581	0.813861
0.880132	0.908409	0.846639	0.922391	0.782043	0.764904	0.77802	0.857802
0.877999	0.914484	0.913553	0.953657	0.808683	0.775952	0.820033	0.831052
0.857303	0.92173	0.855623	0.843559	0.802352	0.804894	0.769644	0.76139
0.884293	0.971894	0.900568	0.895989	0.769943	0.803308	0.784642	0.803666
0.953089	0.87568	0.839962	0.901966	0.890427	0.777158	0.781639	0.816878
Adjust inhibitory weights
Familiar environment				Novel environment
Excluded group:				Excluded group:
Acids	Terpenes	Esters	Alcohols	Acids	Terpenes	Esters	Alcohols
0.87789	0.88161	0.892692	0.842409	0.822977	0.801437	0.789025	0.791682
0.918014	0.87249	0.905533	0.862059	0.820981	0.780261	0.789817	0.781156
0.919587	0.930638	0.855846	0.858301	0.83302	0.78421	0.809138	0.763969
0.87755	0.865319	0.885855	0.843343	0.830594	0.776636	0.80059	0.799528
0.812413	0.89886	0.893879	0.885893	0.74065	0.795473	0.775048	0.801099
0.898118	0.892782	0.898407	0.875416	0.785043	0.840863	0.793017	0.811692
0.882625	0.895789	0.888266	0.900218	0.770907	0.797441	0.804645	0.800579
0.912839	0.896258	0.871786	0.847325	0.826582	0.811287	0.793447	0.753326
0.867424	0.899263	0.833453	0.889585	0.761673	0.765428	0.757805	0.833143
0.903355	0.856264	0.875491	0.860383	0.762966	0.762423	0.755557	0.790226
0.906936	0.859445	0.818085	0.890768	0.784423	0.799795	0.681361	0.843853
0.887814	0.948478	0.854195	0.934716	0.81589	0.83219	0.777214	0.822135
0.865134	0.872145	0.881768	0.85584	0.797828	0.77591	0.835369	0.767681
0.935773	0.931405	0.926321	0.918135	0.805145	0.847891	0.864153	0.86003
0.880313	0.849674	0.847445	0.898111	0.796648	0.798045	0.786317	0.824273
0.835093	0.854572	0.841157	0.898819	0.75179	0.728767	0.774457	0.799085
0.822124	0.917884	0.909319	0.92121	0.752011	0.822743	0.834548	0.844845
0.878065	0.887698	0.852424	0.818019	0.799857	0.787268	0.787917	0.789331
0.823014	0.836186	0.899066	0.892087	0.766376	0.727002	0.820056	0.826854
0.859507	0.900148	0.853433	0.887984	0.785531	0.794337	0.785161	0.836575
Adjust thresholds
Familiar environment				Novel environment
Excluded group:				Excluded group:
Acids	Terpenes	Esters	Alcohols	Acids	Terpenes	Esters	Alcohols
0.900953	0.865252	0.903306	0.882436	0.79793	0.712723	0.802559	0.795505
0.893257	0.841625	0.869476	0.876747	0.797494	0.76507	0.785375	0.781771
0.907696	0.893023	0.858749	0.874524	0.824601	0.781058	0.795951	0.784271
0.861408	0.920996	0.888495	0.868986	0.809769	0.803213	0.799546	0.788265
0.923915	0.937755	0.918462	0.901587	0.819319	0.804737	0.846443	0.806297
0.913058	0.937009	0.893165	0.889026	0.816419	0.805861	0.827929	0.825234
0.86653	0.872554	0.875622	0.923994	0.81115	0.775055	0.793616	0.819572
0.888012	0.928606	0.864279	0.851998	0.819702	0.755564	0.780682	0.757515
0.876319	0.906832	0.888789	0.903697	0.794929	0.829865	0.820012	0.844066
0.851053	0.864702	0.861129	0.88893	0.75182	0.711976	0.786663	0.792305
0.894873	0.965019	0.862596	0.888299	0.771248	0.857527	0.812836	0.824058
0.910949	0.903442	0.876583	0.936135	0.844162	0.800428	0.751243	0.831891
0.895598	0.908244	0.853627	0.887425	0.823145	0.812795	0.793774	0.770949
0.879855	0.867835	0.853053	0.932057	0.825032	0.792196	0.797277	0.867521
0.888215	0.852774	0.902268	0.922066	0.808468	0.753229	0.784761	0.840367
0.890078	0.893336	0.893158	0.919286	0.814727	0.779499	0.821559	0.834862
0.879389	0.924377	0.897029	0.941572	0.822601	0.802084	0.811074	0.857719
0.872946	0.903656	0.902286	0.848394	0.787813	0.823066	0.778972	0.783498
0.87627	0.973123	0.912001	0.892563	0.781881	0.850788	0.806191	0.827692
0.969631	0.894849	0.867512	0.921835	0.899944	0.79776	0.743822	0.845325

## Sheet: Fig 5 stats
	Wilcoxon signed-rank test, with Bonferroni-Holm correction for multicomparisons
	bold: significant p-value after multi-comparisons correction
		Model
Comparing A & B
A- performance in novel environment	B- performance in familiar environment	Homogeneous	Random	P(w|n,theta)	Homeostatic W tuning	Homeostatic tuning of inhibition	Homeostatic Theta tuning
1- tune on acids only. 2- train and test on esters, terpenes and alcohols	1- tune on esters, terpenes and alcohols. 2- train and test on esters, terpenes and alcohols	0.00278955	>0.99	>0.99	0.00212579	0.00186007	0.00150577
1- tune on terpenes only. 2- train and test on esters, acids and alcohols	1- tune on esters, terpenes and alcohols. 2- train and test on esters, terpenes and alcohols	0.511966	0.00195427	0.701326	0.00212579	0.00177149	0.00141719
1- tune on esters only. 2- train and test on acids, terpenes and alcohols	1- tune on acids, terpenes and alcohols. 2- train and test on acids, terpenes and alcohols	>0.99	>0.99	>0.99	0.00203722	0.00168292	0.00132862
1- tune on alochols only. 2- train and test on esters, terpenes and acids	1- tune on esters, terpenes and acids. 2- train and test on esters, terpenes and acids	0.29249	0.089676	0.225842	0.00194864	0.00159434	0.00124004

## Sheet: Fig 6, S5
numPNsPerKC	numPNKCsynapsesPerKC	meanWPerKC	PNDistToPedPerKC	numAPLKCsynapsesPerKC	KCindex	bodyId	subtype
5	65	13	60.9096	6	0	300968622	KCab-m_R
4	36	9	71.8349	9	1	301309622	KCab-c_R
3	51	17	65.3215	12	2	301314150	KCab-c_R
6	48	8	82.4943	5	3	301314154	KCab-c_R
4	46	11.5	62.3389	11	4	301314208	KCab-c_R
5	66	13.2	77.7628	9	5	301318641	KCab-c_R
5	74	14.8	56.3381	4	6	331662668	KCab-m_R
5	103	20.6	59.4013	10	7	331662717	KCab-s_R
4	73	18.25	70.1197	15	8	331999156	KCab-c_R
6	82	13.6667	65.5384	5	9	331999213	KCab-s_R
3	64	21.3333	46.9594	7	11	332003629	KCab-m_R
4	69	17.25	54.953	7	15	332007728	KCab-m_R
5	93	18.6	60.4713	6	16	332008063	KCab-m_R
6	82	13.6667	54.7087	12	17	332008082	KCab-m_R
5	73	14.6	73.1268	8	18	332340127	KCab-s_R
5	80	16	51.4307	5	19	332340236	KCab-m_R
4	28	7	63.8258	7	20	332344539	KCab-c_R
6	31	5.16667	67.5667	10	21	332344592	KCab-c_R
7	65	9.28571	82.0695	17	22	332344670	KCab-c_R
5	41	8.2	78.4049	11	23	332344760	KCab-c_R
4	69	17.25	62.5153	4	24	332344908	KCab-m_R
4	28	7	56.617	12	25	332349228	KCab-c_R
5	90	18	70.3157	8	26	332349327	KCab-c_R
4	90	22.5	46.2323	11	27	332353106	KCab-m_R
6	80	13.3333	66.4409	11	28	332353336	KCab-m_R
8	82	10.25	59.321	9	29	332353438	KCab-s_R
3	58	19.3333	62.3354	13	30	332353566	KCab-m_R
4	60	15	90.9082	14	31	332685594	KCab-c_R
6	63	10.5	72.1437	8	32	332685751	KCab-c_R
6	94	15.6667	69.6229	17	33	332685755	KCab-c_R
3	54	18	48.9212	10	34	332689776	KCab-m_R
3	70	23.3333	72.7595	11	35	332690153	KCab-c_R
3	85	28.3333	57.1773	6	36	333030976	KCab-m_R
5	56	11.2	64.4234	6	37	333031114	KCab-m_R
4	78	19.5	92.13	9	38	333035349	KCab-s_R
4	90	22.5	47.8226	9	39	333039671	KCab-m_R
7	164	23.4286	62.3333	37	40	354775482	KCg-m_R
9	175	19.4444	62.1062	33	41	354779890	KCg-m_R
7	108	15.4286	72.3761	7	42	362689128	KCab-s_R
4	83	20.75	44.7158	12	43	362693077	KCab-m_R
4	63	15.75	44.5855	10	44	362693473	KCab-m_R
6	91	15.1667	63.9479	10	45	362697657	KCab-s_R
6	89	14.8333	66.2536	16	46	362701764	KCab-s_R
5	114	22.8	79.9739	10	47	362701875	KCab-s_R
3	74	24.6667	56.7131	10	48	362701895	KCab-m_R
7	69	9.85714	77.238	6	49	362701969	KCab-s_R
7	88	12.5714	57.9927	7	50	363029976	KCab-m_R
6	103	17.1667	72.3289	6	51	363030024	KCab-m_R
5	58	11.6	81.2091	14	52	363030040	KCab-s_R
5	71	14.2	67.3091	9	53	363034174	KCab-m_R
4	84	21	58.2466	18	54	363034211	KCab-m_R
4	72	18	50.7399	8	55	363034407	KCab-m_R
3	47	15.6667	73.0822	7	56	363034501	KCab-c_R
4	42	10.5	78.8249	16	57	363038752	KCab-c_R
4	73	18.25	56.7582	16	58	363038831	KCab-m_R
6	88	14.6667	63.2956	9	59	363042781	KCab-m_R
6	97	16.1667	88.2362	12	60	363047222	KCab-s_R
6	54	9	89.5178	13	61	363370708	KCab-c_R
2	36	18	64.459	4	62	363370913	KCab-m_R
1	22	22	53.1532	2	63	363371001	KCab-m_R
4	28	7	69.2431	11	64	363375247	KCab-c_R
5	89	17.8	85.1536	11	65	363375408	KCab-c_R
2	14	7	67.5764	4	66	363375475	KCab-c_R
4	59	14.75	70.1276	10	68	363384083	KCab-m_R
3	75	25	58.3245	6	69	363384090	KCab-m_R
4	85	21.25	52.3925	16	70	363384138	KCab-m_R
7	73	10.4286	61.3246	7	71	363387921	KCab-m_R
4	78	19.5	72.8368	6	72	363716151	KCab-c_R
1	29	29	61.6516	15	73	363716303	KCab-m_R
4	102	25.5	80.3824	11	74	363716362	KCab-m_R
5	67	13.4	68.7023	9	75	363724985	KCab-c_R
6	87	14.5	72.4824	8	76	363724996	KCab-c_R
2	79	39.5	53.6719	14	78	363725201	KCab-m_R
4	64	16	80.7648	12	79	363725228	KCab-m_R
5	76	15.2	49.0054	10	80	363729312	KCab-m_R
7	73	10.4286	52.5401	5	81	363729314	KCab-m_R
4	53	13.25	66.8055	10	82	363733406	KCab-s_R
4	89	22.25	60.0405	10	83	364061776	KCab-m_R
4	23	5.75	55.3415	9	85	364070309	KCab-c_R
5	85	17	60.0967	9	86	364070517	KCab-m_R
4	62	15.5	55.3192	12	87	364407023	KCab-m_R
7	89	12.7143	69.2149	5	88	364411143	KCab-s_R
9	197	21.8889	58.1672	36	89	385132611	KCg-m_R
8	142	17.75	61.7212	23	90	385158577	KCg-m_R
7	104	14.8571	71.3322	13	91	393383025	KCab-s_R
4	101	25.25	97.6231	14	92	393387426	KCab-s_R
6	102	17	67.282	9	93	393736822	KCab-m_R
4	106	26.5	77.3875	13	94	394060556	KCab-s_R
6	89	14.8333	58.6714	8	95	394060620	KCab-s_R
5	87	17.4	57.2219	7	96	394064790	KCab-m_R
3	70	23.3333	64.8797	9	97	394069210	KCab-m_R
4	69	17.25	56.4313	11	98	394073547	KCab-m_R
2	33	16.5	52.2946	2	99	394077610	KCab-m_R
4	61	15.25	71.4877	11	100	394081878	KCab-s_R
6	95	15.8333	83.8025	12	101	394397189	KCab-s_R
3	87	29	55.7904	11	102	394401778	KCab-m_R
7	81	11.5714	66.4134	14	103	394414724	KCab-m_R
2	74	37	60.2821	12	105	394418743	KCab-m_R
5	124	24.8	86.9927	16	106	394427392	KCab-s_R
6	58	9.66667	70.5585	11	107	394755376	KCab-m_R
4	22	5.5	85.1153	6	110	394755742	KCab-c_R
5	54	10.8	84.7713	10	111	394755782	KCab-c_R
6	76	12.6667	77.5827	10	112	394759626	KCab-c_R
4	83	20.75	57.9546	12	113	394759837	KCab-m_R
4	78	19.5	60.833	13	114	394764082	KCab-m_R
7	104	14.8571	82.0608	10	115	394768379	KCab-s_R
3	69	23	64.0996	6	116	395105113	KCab-m_R
8	200	25	64.094	29	117	415494049	KCg-m_R
7	170	24.2857	68.3328	29	118	415511327	KCg-m_R
9	167	18.5556	64.8471	32	119	415835070	KCg-m_R
9	172	19.1111	70.5137	27	120	415835178	KCg-m_R
8	213	26.625	58.4308	20	121	415848195	KCg-m_R
9	172	19.1111	57.9892	20	122	415848228	KCg-m_R
8	171	21.375	61.7351	19	123	415852518	KCg-m_R
10	192	19.2	99.4512	28	124	415908516	KCg-m_R
7	177	25.2857	60.7365	32	125	416189410	KCg-m_R
10	182	18.2	77.7072	24	126	416189500	KCg-m_R
10	188	18.8	63.0122	30	127	416508862	KCg-m_R
9	225	25	59.2061	27	128	416837168	KCg-m_R
4	80	20	103.243	10	129	424754530	KCab-s_R
3	63	21	57.7059	7	132	425104113	KCab-m_R
5	84	16.8	55.0053	8	133	425104216	KCab-m_R
6	87	14.5	75.4299	9	134	425112506	KCab-s_R
6	116	19.3333	91.7531	10	135	425431837	KCab-s_R
5	77	15.4	51.0049	7	136	425436170	KCab-m_R
7	86	12.2857	91.0198	11	137	425445301	KCab-c_R
6	140	23.3333	94.9069	13	138	425768768	KCab-s_R
5	83	16.6	103.261	9	139	425768822	KCab-s_R
5	112	22.4	81.3539	16	140	426139965	KCab-s_R
4	75	18.75	77.481	13	141	426464004	KCab-s_R
5	72	14.4	68.8656	6	142	426477089	KCab-s_R
6	171	28.5	53.3596	37	144	446533552	KCg-m_R
6	139	23.1667	56.6397	25	145	446826981	KCg-m_R
10	204	20.4	62.0652	26	146	446848967	KCg-m_R
8	188	23.5	71.1706	30	147	446883390	KCg-m_R
8	159	19.875	60.0999	22	148	447219992	KCg-m_R
6	196	32.6667	48.1311	29	149	447224575	KCg-m_R
7	84	12	68.6169	11	150	455793621	KCab-s_R
4	86	21.5	89.2349	13	151	455793743	KCab-s_R
3	59	19.6667	78.2639	6	152	455793827	KCab-s_R
5	97	19.4	84.1389	8	153	456121649	KCab-s_R
7	92	13.1429	64.4321	10	154	456134692	KCab-s_R
6	96	16	98.5143	11	155	456458549	KCab-s_R
6	72	12	75.4477	8	159	456808311	KCab-s_R
7	89	12.7143	89.6333	18	160	456820863	KCab-m_R
6	82	13.6667	87.5133	8	161	457507485	KCab-s_R
2	73	36.5	64.9218	14	162	476545134	KCab-m_R
3	31	10.3333	93.2949	3	163	477262101	KCab-c_R
6	53	8.83333	96.1909	14	164	477572961	KCa'b'-ap2_R
10	216	21.6	59.5853	24	166	477900945	KCg-m_R
8	204	25.5	64.5847	25	167	477900959	KCg-m_R
8	187	23.375	68.5663	34	168	477909602	KCg-m_R
8	150	18.75	65.2261	26	169	477909679	KCg-m_R
10	204	20.4	63.7496	28	170	477909698	KCg-m_R
8	180	22.5	63.6083	22	171	478250407	KCg-m_R
8	173	21.625	62.028	32	172	478250482	KCg-m_R
9	168	18.6667	56.2923	22	173	478660968	KCg-m_R
4	49	12.25	85.7371	5	174	486815976	KCa'b'-ap2_R
4	62	15.5	69.8956	6	175	486837442	KCa'b'-m_R
5	73	14.6	61.1821	10	176	487160828	KCa'b'-m_R
3	34	11.3333	59.1105	7	177	487489028	KCa'b'-ap2_R
2	33	16.5	54.6957	9	178	487489064	KCa'b'-ap2_R
5	72	14.4	65.4654	11	179	487493197	KCa'b'-ap2_R
6	93	15.5	66.0973	8	180	487501700	KCab-s_R
6	90	15	71.5517	7	184	487847296	KCab-s_R
6	81	13.5	70.4578	6	185	488179585	KCab-s_R
8	124	15.5	90.5846	9	187	488184014	KCab-s_R
7	105	15	66.0266	12	188	488188560	KCab-s_R
7	117	16.7143	98.0345	10	189	488205572	KCab-s_R
6	102	17	87.5252	10	191	488533722	KCab-s_R
6	84	14	69.7325	8	192	507243409	KCab-c_R
3	75	25	79.2811	13	193	507260559	KCab-m_R
5	101	20.2	69.0165	14	194	507592981	KCab-m_R
4	52	13	87.1603	14	195	508292573	KCab-c_R
8	154	19.25	60.4725	27	196	508599181	KCg-m_R
9	150	16.6667	51.7869	21	197	508599194	KCg-m_R
10	188	18.8	64.545	31	198	508599211	KCg-m_R
9	201	22.3333	68.6154	34	199	508599271	KCg-m_R
6	138	23	60.6118	28	200	508599276	KCg-m_R
11	178	16.1818	54.207	29	201	508616471	KCg-m_R
5	91	18.2	55.1581	8	202	508918609	KCa'b'-m_R
6	192	32	55.891	31	203	508935964	KCg-m_R
4	113	28.25	56.0137	15	204	508939879	KCg-m_R
7	139	19.8571	53.3883	29	205	508939914	KCg-m_R
7	162	23.1429	75.8243	20	206	508940291	KCg-m_R
6	199	33.1667	63.0987	21	207	508949033	KCg-m_R
7	164	23.4286	96.2588	20	208	509013752	KCg-m_R
7	174	24.8571	63.1954	29	209	509264220	KCg-m_R
8	150	18.75	56.8017	16	210	509695478	KCg-m_R
10	172	17.2	55.0799	15	211	509700197	KCg-m_R
7	85	12.1429	81.9503	13	212	517510393	KCa'b'-ap2_R
4	72	18	85.9288	14	213	517847127	KCa'b'-ap2_R
4	39	9.75	74.012	7	214	517850316	KCa'b'-ap2_R
6	100	16.6667	62.3558	17	216	517871837	KCa'b'-m_R
4	34	8.5	80.9036	10	217	518187118	KCa'b'-ap2_R
6	75	12.5	60.8405	11	218	518191547	KCa'b'-ap2_R
7	86	12.2857	50.794	12	220	518212987	KCa'b'-m_R
5	41	8.2	51.521	7	221	518528152	KCa'b'-ap2_R
4	57	14.25	68.682	11	222	518532490	KCa'b'-m_R
3	85	28.3333	83.1075	11	227	518873469	KCab-s_R
7	112	16	75.2425	7	228	518873604	KCab-s_R
6	94	15.6667	93.2447	13	229	518882016	KCab-s_R
6	74	12.3333	69.3012	12	234	519218919	KCab-s_R
7	78	11.1429	59.132	7	235	519223027	KCab-s_R
5	86	17.2	53.7825	11	236	519223428	KCab-m_R
5	67	13.4	59.7844	7	237	519232054	KCab-s_R
5	82	16.4	57.6715	7	239	519564501	KCab-s_R
4	53	13.25	94.1462	9	240	519573099	KCab-s_R
5	61	12.2	98.4854	4	242	519900699	KCab-s_R
4	59	14.75	85.7678	9	243	519905418	KCab-s_R
3	54	18	80.687	11	244	537945877	KCab-c_R
4	76	19	63.2377	11	245	538282782	KCab-m_R
5	121	24.2	56.1581	19	246	538308362	KCab-m_R
9	179	19.8889	63.4987	18	247	538602138	KCg-m_R
6	104	17.3333	80.3455	22	248	538653955	KCab-c_R
3	75	25	52.7225	6	249	538908474	KCab-m_R
9	172	19.1111	47.9345	31	250	538951958	KCg-m_R
4	88	22	58.0845	13	251	539249493	KCab-m_R
5	107	21.4	75.4728	30	252	539949478	KCg-m_R
7	179	25.5714	58.1522	19	253	539949536	KCg-m_R
8	215	26.875	63.1992	26	254	539975118	KCg-m_R
7	199	28.4286	57.4168	29	255	539983731	KCg-m_R
9	145	16.1111	55.9712	24	256	540389646	KCg-m_R
9	172	19.1111	89.8104	21	257	540389734	KCg-m_R
6	123	20.5	67.4565	24	258	540730639	KCg-m_R
7	154	22	67.3953	18	259	540730657	KCg-m_R
6	166	27.6667	60.8105	21	260	540730738	KCg-m_R
4	85	21.25	63.6911	8	262	548549000	KCa'b'-m_R
5	78	15.6	64.3305	14	263	548549395	KCa'b'-m_R
5	53	10.6	55.2574	7	264	548552875	KCa'b'-m_R
5	83	16.6	53.876	10	265	548552915	KCa'b'-m_R
4	78	19.5	61.8052	10	266	548553386	KCa'b'-m_R
5	76	15.2	70.8093	7	267	548553494	KCa'b'-m_R
6	67	11.1667	57.413	9	268	548885313	KCa'b'-ap2_R
3	26	8.66667	68.4569	8	269	548885407	KCa'b'-ap2_R
5	93	18.6	88.895	13	270	548889938	KCa'b'-m_R
7	63	9	56.4808	8	271	548894251	KCa'b'-m_R
7	100	14.2857	96.7788	14	272	548898403	KCa'b'-m_R
4	44	11	81.2537	6	273	548898520	KCa'b'-m_R
4	88	22	94.6216	13	274	549222167	KCa'b'-ap2_R
6	62	10.3333	61.3493	9	275	549226277	KCa'b'-ap2_R
5	62	12.4	61.5537	9	276	549230949	KCa'b'-ap2_R
3	57	19	78.2333	14	278	549567614	KCa'b'-ap2_R
4	67	16.75	64.9221	4	280	549572017	KCab-m_R
4	89	22.25	69.1228	9	281	549576117	KCab-m_R
4	74	18.5	57.6634	13	282	549576424	KCab-m_R
7	75	10.7143	55.4658	15	286	549908737	KCa'b'-ap2_R
5	89	17.8	52.2378	8	287	549916869	KCab-m_R
5	78	15.6	60.0583	9	288	549917317	KCab-m_R
4	92	23	78.1141	13	290	550271272	KCab-s_R
5	77	15.4	53.4078	12	291	550598935	KCab-s_R
6	95	15.8333	65.1105	6	292	550599514	KCab-s_R
4	90	22.5	67.7251	14	293	568635279	KCab-m_R
4	73	18.25	77.4502	15	294	569002579	KCab-m_R
4	82	20.5	60.3295	9	295	569313277	KCab-m_R
4	67	16.75	54.4836	9	296	569317846	KCab-m_R
4	53	13.25	86.1912	11	297	569334986	KCab-c_R
6	70	11.6667	63.2797	8	298	569615641	KCab-s_R
6	137	22.8333	53.8456	24	299	569650323	KCg-m_R
4	89	22.25	47.6145	12	300	569943419	KCab-m_R
8	198	24.75	62.7966	29	301	569999973	KCg-m_R
3	107	35.6667	44.3242	16	302	570288900	KCab-m_R
5	86	17.2	54.3006	12	303	570314896	KCa'b'-m_R
11	177	16.0909	69.8839	26	304	570327880	KCg-m_R
7	205	29.2857	72.0715	22	305	570336412	KCg-m_R
5	140	28	50.3696	26	306	570336487	KCg-m_R
8	131	16.375	56.6512	21	307	570643102	KCg-m_R
5	113	22.6	62.9108	18	308	570643109	KCg-m_R
8	137	17.125	64.5174	30	309	570643135	KCg-m_R
5	154	30.8	55.7131	25	310	570643193	KCg-m_R
9	152	16.8889	61.8757	17	311	570647526	KCg-m_R
7	129	18.4286	80.3783	20	312	570742510	KCg-m_R
8	123	15.375	110.867	14	313	570742527	KCg-m_R
6	115	19.1667	90.0291	24	314	570742599	KCg-m_R
10	177	17.7	60.2693	19	315	570997147	KCg-m_R
10	147	14.7	93.3802	26	316	571424323	KCg-m_R
8	162	20.25	68.1381	27	317	571424636	KCg-m_R
12	208	17.3333	53.2674	27	318	571424650	KCg-m_R
8	146	18.25	56.9425	22	319	571424748	KCg-m_R
7	136	19.4286	64.1372	21	320	571778381	KCg-m_R
8	172	21.5	62.9924	22	321	571778433	KCg-m_R
6	56	9.33333	46.1469	15	323	579583329	KCa'b'-m_R
7	87	12.4286	56.8385	8	324	579587796	KCa'b'-m_R
3	64	21.3333	47.2581	11	325	579592279	KCa'b'-m_R
3	75	25	57.4859	10	326	579592619	KCa'b'-m_R
3	54	18	66.285	10	327	579924731	KCa'b'-m_R
4	37	9.25	61.913	10	328	579928928	KCa'b'-m_R
4	50	12.5	64.2869	15	329	580598373	KCa'b'-ap2_R
3	58	19.3333	63.7629	6	330	580610916	KCab-m_R
5	83	16.6	58.313	12	331	580611301	KCab-m_R
3	54	18	66.7693	7	334	580951922	KCab-m_R
5	62	12.4	57.5474	7	335	581293182	KCab-m_R
7	89	12.7143	60.5678	6	336	581633934	KCab-s_R
5	88	17.6	64.5347	15	337	599674785	KCab-m_R
5	78	15.6	48.0715	9	338	600011602	KCab-m_R
6	121	20.1667	56.7693	25	339	600356751	KCg-m_R
6	93	15.5	71.4005	4	341	600667501	KCab-s_R
7	144	20.5714	63.9948	21	342	600684832	KCg-m_R
9	166	18.4444	65.8061	27	343	600693904	KCg-m_R
6	175	29.1667	55.7622	27	344	600702348	KCg-m_R
9	188	20.8889	58.3704	38	345	600702483	KCg-m_R
9	176	19.5556	56.8396	21	346	601047826	KCg-m_R
10	143	14.3	58.6794	23	347	601047827	KCg-m_R
9	155	17.2222	62.9184	28	348	601047853	KCg-m_R
3	79	26.3333	58.1048	10	349	601319398	KCab-m_R
8	157	19.625	73.5121	16	351	601712754	KCg-m_R
8	178	22.25	55.8649	22	353	602118253	KCg-m_R
5	102	20.4	73.5807	26	354	602459169	KCg-m_R
8	98	12.25	78.3215	24	355	602459213	KCg-m_R
10	173	17.3	52.411	23	356	602459682	KCg-m_R
5	70	14	79.3717	9	357	602808843	KCa'b'-ap2_R
7	163	23.2857	64.9684	20	358	602809029	KCg-m_R
7	104	14.8571	82.07	9	359	603422422	KCab-s_R
6	94	15.6667	66.9817	11	360	610618198	KCa'b'-m_R
4	65	16.25	59.6538	15	361	610968248	KCa'b'-m_R
4	44	11	53.1107	7	362	611300533	KCa'b'-m_R
7	107	15.2857	101.67	17	363	611304789	KCab-s_R
7	66	9.42857	57.7196	10	364	611305085	KCa'b'-m_R
5	104	20.8	53.5181	7	365	611309194	KCab-m_R
5	90	18	77.027	8	367	611646132	KCab-s_R
3	104	34.6667	67.8395	11	370	612323667	KCa'b'-m_R
5	100	20	99.6177	12	371	612668833	KCab-s_R
2	53	26.5	107.359	5	372	612669205	KCab-s_R
5	83	16.6	79.2134	11	373	630373425	KCab-c_R
5	62	12.4	115.922	7	374	630373497	KCab-s_R
5	72	14.4	63.8571	13	375	630377642	KCab-m_R
5	80	16	63.8093	12	376	630381662	KCab-m_R
8	132	16.5	66.676	33	377	630381893	KCg-m_R
4	81	20.25	91.0285	4	378	630722830	KCab-s_R
6	152	25.3333	92.8523	24	379	630722941	KCg-m_R
7	145	20.7143	82.8754	25	380	630727056	KCg-m_R
5	101	20.2	73.7022	14	383	631051012	KCab-s_R
8	189	23.625	70.1066	20	384	631051057	KCg-m_R
9	209	23.2222	55.3429	32	385	631055506	KCg-m_R
7	95	13.5714	71.2875	14	386	631059587	KCab-s_R
7	172	24.5714	94.014	32	387	631064055	KCg-m_R
8	160	20	72.2731	24	388	631396256	KCg-m_R
5	99	19.8	64.4636	9	389	631396453	KCab-m_R
5	173	34.6	52.2427	24	390	631396532	KCg-m_R
6	108	18	37.1946	31	391	631400190	KCg-m_R
9	142	15.7778	76.157	36	393	631400598	KCg-m_R
8	195	24.375	68.9192	28	394	631400622	KCg-m_R
8	180	22.5	90.7776	29	395	631400693	KCg-m_R
9	184	20.4444	76.3482	29	396	631422121	KCg-m_R
5	145	29	52.3895	21	397	631422224	KCg-m_R
6	151	25.1667	53.2704	20	398	631733127	KCg-m_R
8	184	23	62.4529	16	399	631737164	KCg-m_R
6	130	21.6667	64.0376	22	400	631737380	KCg-m_R
6	173	28.8333	50.563	27	402	631741483	KCg-m_R
3	62	20.6667	71.3251	14	403	632013356	KCab-m_R
4	122	30.5	55.1918	18	404	632048075	KCg-m_R
5	97	19.4	50.8965	27	405	632069728	KCg-m_R
6	135	22.5	59.7617	24	406	632069757	KCg-m_R
6	74	12.3333	94.5169	20	407	632069851	KCg-m_R
12	195	16.25	65.2618	22	408	632082635	KCg-m_R
9	165	18.3333	57.0494	19	411	632397510	KCg-m_R
9	219	24.3333	58.4239	28	412	632397750	KCg-m_R
7	161	23	47.6388	24	413	632397780	KCg-m_R
11	154	14	52.9884	27	414	632397786	KCg-m_R
5	103	20.6	60.9914	21	415	632397798	KCg-m_R
7	149	21.2857	46.2561	27	416	632402333	KCg-m_R
8	127	15.875	45.9118	22	417	632734572	KCg-m_R
7	173	24.7143	78.9578	35	419	632808044	KCg-m_R
8	143	17.875	65.0547	22	420	633144545	KCg-m_R
7	176	25.1429	75.2618	23	421	633148704	KCg-m_R
8	189	23.625	62.4455	26	422	633148716	KCg-m_R
8	193	24.125	76.1903	26	423	633148859	KCg-m_R
11	153	13.9091	72.583	26	424	633149039	KCg-m_R
7	150	21.4286	57.2755	20	425	633149202	KCg-m_R
9	126	14	55.0679	29	426	633498748	KCg-m_R
3	35	11.6667	45.0958	15	427	641653381	KCa'b'-m_R
5	86	17.2	65.8881	21	429	642335553	KCa'b'-m_R
6	106	17.6667	96.5087	12	430	642680823	KCab-s_R
3	64	21.3333	61.6368	11	432	642680853	KCab-m_R
4	78	19.5	50.6007	7	433	642680881	KCab-m_R
3	60	20	74.8443	9	435	642681035	KCab-m_R
4	64	16	66.0957	8	436	642689607	KCab-m_R
8	86	10.75	69.3195	9	437	643362770	KCab-s_R
4	87	21.75	87.5708	7	438	643363111	KCab-s_R
4	98	24.5	99.6764	5	439	643703819	KCab-s_R
3	50	16.6667	93.5012	16	440	660730340	KCab-c_R
2	27	13.5	57.9301	5	441	661076014	KCab-c_R
6	91	15.1667	62.5366	18	442	661080007	KCa'b'-m_R
8	177	22.125	77.768	14	443	661084049	KCg-m_R
11	182	16.5455	62.9537	21	444	661395129	KCg-m_R
4	94	23.5	56.8181	16	445	661399477	KCg-m_R
6	76	12.6667	60.1119	10	446	661407917	KCa'b'-m_R
6	135	22.5	43.2937	24	447	661408056	KCg-m_R
4	81	20.25	62.3564	16	448	661408094	KCab-m_R
8	206	25.75	65.6457	32	449	661421129	KCg-m_R
8	144	18	66.0737	25	450	661430106	KCg-m_R
7	111	15.8571	65.4015	29	451	661430179	KCg-m_R
8	132	16.5	82.5131	25	452	661740651	KCg-m_R
10	173	17.3	63.2189	27	453	661757811	KCg-m_R
7	121	17.2857	60.4131	15	454	661766416	KCg-m_R
5	109	21.8	69.9122	21	455	662081640	KCg-m_R
9	156	17.3333	77.5239	27	456	662081902	KCg-m_R
9	200	22.2222	49.5626	26	457	662085486	KCg-m_R
8	193	24.125	81.3579	35	458	662094168	KCg-m_R
4	44	11	75.3276	14	459	662103124	KCab-c_R
7	140	20	74.3748	22	460	662107551	KCg-m_R
7	128	18.2857	65.0721	21	461	662107593	KCg-m_R
8	76	9.5	59.0144	5	462	662409505	KCa'b'-m_R
4	63	15.75	48.193	8	463	662409582	KCa'b'-ap2_R
4	47	11.75	66.7503	14	464	662414157	KCab-c_R
5	133	26.6	46.8171	22	465	662418320	KCg-m_R
6	131	21.8333	74.0683	29	466	662452625	KCg-m_R
8	152	19	75.1338	23	467	662461539	KCg-m_R
5	99	19.8	53.8163	7	468	662728826	KCab-m_R
6	102	17	54.3107	17	469	662754991	KCg-m_R
5	138	27.6	45.5792	26	470	662763626	KCg-m_R
4	50	12.5	67.2001	18	471	662763904	KCg-m_R
6	173	28.8333	62.2797	28	472	662767770	KCg-m_R
5	85	17	61.6743	9	473	662772373	KCab-m_R
8	215	26.875	67.2011	24	474	662772393	KCg-m_R
5	95	19	92.0584	8	475	662789529	KCab-s_R
9	155	17.2222	57.2028	16	476	662802782	KCg-m_R
10	178	17.8	68.1484	27	477	662806818	KCg-m_R
3	70	23.3333	50.89	20	478	663091787	KCg-m_R
8	140	17.5	74.3456	22	480	663134970	KCg-m_R
10	164	16.4	69.9269	31	481	663493162	KCg-m_R
10	168	16.8	54.2889	23	482	663834152	KCg-m_R
5	123	24.6	72.522	22	483	664141134	KCg-m_R
6	92	15.3333	50.5857	20	484	664184060	KCg-m_R
9	155	17.2222	48.9577	22	485	664187932	KCg-m_R
6	134	22.3333	61.6897	20	486	664188056	KCg-m_R
4	110	27.5	44.9403	20	487	664188083	KCg-m_R
8	139	17.375	63.2663	13	488	664188108	KCg-m_R
8	151	18.875	54.7791	17	489	664188129	KCg-m_R
9	148	16.4444	72.3895	31	490	664188211	KCg-m_R
8	63	7.875	50.0266	9	492	673029543	KCa'b'-m_R
6	62	10.3333	83.1756	13	493	673366263	KCa'b'-ap2_R
5	32	6.4	52.5902	6	494	673370525	KCa'b'-m_R
5	80	16	54.1292	8	495	673715784	KCab-m_R
5	96	19.2	51.5971	14	496	674056647	KCab-m_R
6	69	11.5	54.2267	8	497	674056882	KCab-m_R
5	74	14.8	53.6038	13	498	674393414	KCa'b'-ap2_R
5	86	17.2	54.0445	7	499	674398014	KCab-m_R
3	36	12	63.6097	7	500	674738872	KCa'b'-ap2_R
5	79	15.8	62.3122	10	501	691760950	KCab-m_R
7	143	20.4286	61.5059	20	502	692093440	KCg-m_R
6	67	11.1667	78.3666	9	503	692110379	KCab-s_R
9	159	17.6667	64.2748	26	504	692119287	KCg-m_R
6	158	26.3333	61.6342	22	505	692430198	KCg-m_R
7	178	25.4286	57.5416	23	506	692434135	KCg-m_R
13	182	14	83.0984	29	508	692810011	KCg-m_R
7	100	14.2857	71.0418	22	509	692818786	KCg-m_R
10	124	12.4	50.2704	22	510	692818802	KCg-m_R
3	81	27	46.739	14	511	693099031	KCg-m_R
5	76	15.2	64.5187	10	512	693099064	KCab-m_R
1	47	47	46.718	14	513	693099102	KCg-m_R
5	34	6.8	61.9453	10	514	693116396	KCab-c_R
5	146	29.2	59.8574	18	515	693133603	KCg-m_R
6	73	12.1667	73.5521	12	516	693159855	KCab-s_R
3	34	11.3333	68.383	14	517	693448777	KCab-c_R
3	90	30	67.4817	20	518	693453332	KCab-c_R
6	135	22.5	83.3298	26	519	693500431	KCg-m_R
9	187	20.7778	96.609	22	520	693500652	KCg-m_R
5	108	21.6	45.0347	28	521	693785371	KCg-m_R
4	73	18.25	69.8287	6	522	693785633	KCab-m_R
6	141	23.5	57.2042	22	523	693837780	KCg-m_R
8	145	18.125	64.6706	23	524	693841887	KCg-m_R
5	78	15.6	93.2514	10	525	693841929	KCab-s_R
7	128	18.2857	64.4913	21	526	693846112	KCg-m_R
9	136	15.1111	62.7174	16	527	694524222	KCg-m_R
6	125	20.8333	90.273	10	529	704409742	KCab-s_R
4	99	24.75	66.795	8	530	704742082	KCa'b'-m_R
6	93	15.5	76.6312	9	533	704750475	KCab-s_R
5	86	17.2	52.1653	5	534	704750665	KCab-m_R
4	110	27.5	56.6446	15	535	704750673	KCab-m_R
4	101	25.25	44.2487	13	536	704750742	KCab-s_R
8	116	14.5	55.4919	15	537	704750766	KCab-m_R
3	56	18.6667	61.2527	6	538	704750842	KCab-m_R
3	42	14	60.4157	5	539	704759205	KCa'b'-ap2_R
2	54	27	40.7943	10	540	705082892	KCa'b'-m_R
4	77	19.25	56.7184	4	541	705091521	KCab-m_R
5	31	6.2	65.8474	6	542	705091769	KCab-c_R
5	66	13.2	70.9242	2	544	705432638	KCab-s_R
5	90	18	61.0838	9	545	705432922	KCab-m_R
6	82	13.6667	92.9396	11	546	705774051	KCab-s_R
7	139	19.8571	64.0624	18	547	722450065	KCg-m_R
8	187	23.375	79.1419	27	549	722467632	KCg-m_R
8	116	14.5	62.7851	21	551	722471778	KCg-m_R
8	127	15.875	89.9273	31	553	722821616	KCg-m_R
6	139	23.1667	52.2547	29	554	723153828	KCg-m_R
7	142	20.2857	59.8021	31	555	723158245	KCg-m_R
7	133	19	76.785	24	556	723167312	KCg-m_R
8	132	16.5	59.1976	25	557	723495119	KCg-m_R
3	66	22	35.3975	19	561	723508162	KCg-m_R
8	151	18.875	86.2936	19	562	723848801	KCg-m_R
10	182	18.2	68.321	21	563	723849351	KCg-m_R
4	41	10.25	90.6678	10	564	723853340	KCab-s_R
4	55	13.75	54.2716	6	565	724134138	KCab-m_R
7	134	19.1429	94.9046	26	566	724142845	KCg-m_R
6	148	24.6667	71.3614	16	567	724522447	KCg-m_R
10	168	16.8	56.7844	21	568	724531411	KCg-m_R
8	148	18.5	55.1892	18	569	724867606	KCg-m_R
6	130	21.6667	48.1466	20	570	724867917	KCg-m_R
7	108	15.4286	62.4802	25	571	724876683	KCg-m_R
7	142	20.2857	74.9717	25	572	724885340	KCg-m_R
3	71	23.6667	73.5583	10	573	725174424	KCab-m_R
6	114	19	68.2205	22	574	725200110	KCg-m_R
9	140	15.5556	66.7793	22	575	725217343	KCg-m_R
3	49	16.3333	55.862	9	576	735785459	KCab-m_R
6	94	15.6667	60.1504	9	577	735785541	KCab-s_R
6	98	16.3333	65.5254	10	578	735785583	KCab-s_R
5	62	12.4	60.8538	16	579	735785639	KCab-c_R
6	90	15	71.6514	8	580	735785741	KCab-s_R
6	96	16	77.51	12	581	735790008	KCab-s_R
5	82	16.4	74.8755	12	582	736117977	KCa'b'-m_R
4	53	13.25	59.2039	17	583	736122569	KCab-m_R
4	66	16.5	67.4652	19	584	736126563	KCab-c_R
3	75	25	53.4276	14	585	736126644	KCab-c_R
6	83	13.8333	73.3961	14	586	736126668	KCab-c_R
2	40	20	67.0766	13	587	736126717	KCab-c_R
3	65	21.6667	84.1437	5	588	736126732	KCab-m_R
4	73	18.25	55.3563	6	589	736126746	KCab-m_R
6	93	15.5	56.0948	8	590	736463614	KCab-m_R
4	77	19.25	61.9842	14	591	736467526	KCab-m_R
3	72	24	66.5902	10	592	736467640	KCab-m_R
6	73	12.1667	60.9899	6	593	736808522	KCa'b'-ap2_R
7	120	17.1429	85.6767	10	594	736808904	KCab-s_R
5	88	17.6	72.3706	10	595	736813212	KCab-s_R
9	86	9.55556	62.5893	19	596	737149820	KCa'b'-ap2_R
5	64	12.8	65.7771	11	598	737150041	KCa'b'-ap2_R
4	50	12.5	79.8439	16	600	753489735	KCab-c_R
4	35	8.75	86.2688	10	601	753489892	KCab-c_R
6	82	13.6667	77.2578	20	602	753489951	KCab-c_R
5	128	25.6	73.7238	21	604	753839564	KCg-m_R
7	146	20.8571	46.8438	28	605	753847960	KCg-m_R
4	32	8	54.4325	12	606	753852265	KCab-c_R
3	46	15.3333	57.5775	14	607	753852396	KCab-c_R
7	111	15.8571	50.6203	24	608	753852432	KCg-m_R
1	3	3	49.1953	3	609	754163207	KCab-c_R
5	47	9.4	62.0074	7	610	754184667	KCab-s_R
4	64	16	52.2364	16	611	754188911	KCg-m_R
8	128	16	61.2672	22	612	754188980	KCg-m_R
6	86	14.3333	75.1893	8	613	754197850	KCab-s_R
6	123	20.5	44.3545	22	614	754202022	KCg-m_R
1	17	17	40.5824	23	615	754206396	KCg-m_R
2	23	11.5	75.8725	10	617	754525744	KCa'b'-ap2_R
5	22	4.4	78.4647	15	618	754538763	KCab-c_R
8	148	18.5	54.0041	24	619	754547386	KCg-m_R
6	132	22	48.0207	18	620	754870859	KCg-m_R
5	47	9.4	73.5118	15	621	754879354	KCab-c_R
5	74	14.8	72.5029	6	623	754893183	KCa'b'-ap2_R
3	37	12.3333	53.9295	6	624	755173189	KCab-c_R
4	89	22.25	49.4073	14	625	755177787	KCab-m_R
8	124	15.5	70.2606	27	626	755229523	KCg-m_R
3	16	5.33333	70.7341	8	627	755234235	KCab-c_R
6	99	16.5	74.8744	19	628	755544921	KCg-m_R
3	81	27	56.4288	10	629	755851102	KCg-m_R
4	35	8.75	58.9334	7	630	755868550	KCab-c_R
4	101	25.25	62.3846	25	631	756196285	KCg-m_R
4	68	17	74.9074	11	633	756567539	KCab-m_R
8	104	13	57.7423	9	634	756585129	KCab-m_R
4	77	19.25	75.6491	9	636	766820559	KCab-m_R
5	83	16.6	71.8642	7	637	767161652	KCab-m_R
7	53	7.57143	77.6827	14	640	767502579	KCab-c_R
3	33	11	65.8819	10	641	767502627	KCab-c_R
4	17	4.25	56.8689	9	642	767502639	KCab-c_R
6	31	5.16667	83.6104	10	643	767502657	KCab-c_R
2	25	12.5	77.6689	10	644	767502667	KCab-c_R
4	46	11.5	55.0448	7	645	767852204	KCa'b'-m_R
5	40	8	75.7119	9	646	768184496	KCa'b'-m_R
6	106	17.6667	71.9951	18	647	768184604	KCa'b'-ap2_R
3	57	19	71.2308	12	648	768184623	KCa'b'-m_R
4	117	29.25	69.1724	12	650	768525608	KCa'b'-ap2_R
5	77	15.4	75.8022	13	651	768525647	KCa'b'-ap2_R
10	146	14.6	76.21	17	653	784204967	KCg-m_R
6	147	24.5	83.0492	28	656	784541854	KCg-m_R
4	45	11.25	58.6253	11	658	784844112	KCab-c_R
3	39	13	61.7105	18	659	784882707	KCab-c_R
6	92	15.3333	90.1105	19	660	784895866	KCg-m_R
5	111	22.2	57.7641	16	661	785189156	KCab-m_R
5	106	21.2	57.2707	5	662	785198372	KCab-m_R
4	30	7.5	64.1257	14	663	785232629	KCab-c_R
5	123	24.6	72.1188	16	664	785232649	KCg-m_R
3	78	26	56.533	8	665	785525736	KCab-m_R
4	71	17.75	71.4268	7	666	785573850	KCab-s_R
3	15	5	60.178	9	667	785888696	KCab-c_R
8	139	17.375	42.9612	21	668	785914742	KCg-m_R
3	60	20	60.1357	10	670	786221078	KCab-m_R
7	98	14	72.3661	10	672	786929029	KCab-s_R
4	57	14.25	55.5211	11	673	797514653	KCab-m_R
4	58	14.5	60.5174	3	674	797855394	KCab-m_R
2	44	22	72.5365	11	675	798192091	KCab-m_R
3	56	18.6667	52.4387	10	676	798192115	KCab-m_R
4	70	17.5	85.769	8	677	798192162	KCab-c_R
7	88	12.5714	72.5151	9	678	798196366	KCab-m_R
3	49	16.3333	56.6596	11	679	798196389	KCab-m_R
4	79	19.75	59.7043	10	680	798196454	KCab-m_R
5	56	11.2	69.7277	11	681	798196461	KCab-c_R
5	33	6.6	86.0996	8	682	798528850	KCa'b'-m_R
1	4	4	64.174	6	683	798533259	KCab-c_R
3	32	10.6667	73.0243	10	684	798537392	KCab-c_R
7	33	4.71429	73.2286	8	685	798537456	KCab-c_R
2	12	6	68.6676	8	686	798537538	KCab-c_R
4	69	17.25	83.0452	14	688	798537638	KCab-c_R
4	18	4.5	64.0883	10	689	798537701	KCab-c_R
5	83	16.6	101.641	7	690	798869986	KCab-s_R
5	59	11.8	74.8799	6	691	798874090	KCab-s_R
5	67	13.4	85.3362	22	693	799219511	KCa'b'-m_R
7	81	11.5714	88.3591	7	695	799560834	KCa'b'-m_R
6	88	14.6667	67.9674	10	697	799906141	KCa'b'-ap2_R
3	42	14	56.91	12	699	815240159	KCab-m_R
6	133	22.1667	74.4595	20	701	815580911	KCg-m_R
3	29	9.66667	54.8784	10	702	815585355	KCab-c_R
5	81	16.2	75.2386	18	703	815909099	KCg-m_R
4	20	5	64.1663	13	704	815921891	KCab-c_R
6	84	14	64.9214	11	705	815922095	KCab-s_R
4	93	23.25	58.1021	34	706	815922112	KCg-m_R
3	34	11.3333	66.6279	16	707	815926323	KCab-c_R
5	71	14.2	52.7732	10	708	815926332	KCab-m_R
3	50	16.6667	69.9346	11	709	815926346	KCab-c_R
4	65	16.25	50.7478	4	710	815930761	KCab-s_R
4	82	20.5	55.6327	16	714	816254592	KCab-c_R
3	22	7.33333	57.7339	12	715	816263443	KCab-c_R
8	138	17.25	64.7282	30	716	816276055	KCg-m_R
9	132	14.6667	54.4184	24	717	816276925	KCg-m_R
4	59	14.75	55.4232	12	719	816962833	KCa'b'-ap2_R
1	3	3	96.1208	9	720	817294806	KCa'b'-ap2_R
4	32	8	63.4852	6	721	817299301	KCa'b'-m_R
4	48	12	72.2977	10	722	817985849	KCab-s_R
4	81	20.25	71.4919	8	723	817993932	KCab-s_R
6	41	6.83333	67.6219	10	724	818637585	KCab-c_R
4	87	21.75	54.5355	7	725	829015629	KCab-m_R
5	60	12	72.5743	4	726	829231385	KCab-m_R
4	67	16.75	58.9777	4	727	829231457	KCab-m_R
7	35	5	74.2264	16	730	829572252	KCab-c_R
4	32	8	95.4365	13	731	829572451	KCab-c_R
1	3	3	47.6299	2	732	829572544	KCab-c_R
2	53	26.5	72.9457	8	733	830586919	KCa'b'-ap2_R
2	18	9	50.1059	10	735	846270628	KCab-c_R
2	43	21.5	42.5513	13	737	846611449	KCab-c_R
4	33	8.25	65.294	11	738	846611908	KCab-c_R
3	19	6.33333	61.0799	12	739	846616006	KCab-c_R
4	89	22.25	52.6246	5	740	846616159	KCab-m_R
6	75	12.5	75.5013	10	741	846620223	KCab-s_R
5	75	15	66.1639	6	742	846620287	KCab-m_R
4	64	16	64.2622	10	743	846952407	KCab-m_R
3	48	16	51.2454	23	744	846952683	KCab-m_R
4	95	23.75	50.3599	11	747	847254536	KCab-m_R
1	43	43	50.7341	2	749	847254581	KCab-m_R
7	93	13.2857	77.9513	6	750	847293869	KCab-s_R
4	97	24.25	46.7771	21	751	847297956	KCg-m_R
5	99	19.8	56.1633	13	752	847297982	KCab-m_R
8	128	16	79.8829	22	753	847302850	KCg-m_R
6	65	10.8333	59.3314	11	755	847989021	KCab-m_R
4	32	8	54.2005	11	756	848287126	KCab-c_R
3	24	8	65.3499	18	757	848316930	KCab-c_R
4	43	10.75	73.7049	18	758	848321392	KCab-c_R
6	119	19.8333	81.1089	14	759	848330091	KCab-s_R
4	41	10.25	52.3998	19	760	848662421	KCab-c_R
6	81	13.5	77.3102	15	761	848662441	KCab-c_R
6	88	14.6667	70.5786	7	762	848666776	KCab-m_R
8	125	15.625	88.8462	26	763	848692583	KCg-m_R
4	83	20.75	79.0304	7	764	849370246	KCab-s_R
8	97	12.125	63.0462	10	765	849370258	KCab-s_R
5	93	18.6	58.4644	8	766	849685478	KCab-m_R
7	120	17.1429	74.0608	9	767	849707224	KCab-s_R
4	59	14.75	68.087	5	768	859925004	KCab-m_R
3	54	18	57.4043	7	769	860257495	KCab-m_R
8	70	8.75	77.8753	10	770	860261985	KCab-c_R
2	59	29.5	73.2317	14	771	860265987	KCab-m_R
4	73	18.25	63.927	8	772	860266014	KCab-m_R
5	81	16.2	66.3135	9	773	860266062	KCab-m_R
4	52	13	55.4901	12	774	860266123	KCab-c_R
6	114	19	69.0895	12	775	860266309	KCab-m_R
3	56	18.6667	70.0795	9	776	860266346	KCab-c_R
4	66	16.5	75.6633	7	777	860266377	KCab-c_R
5	79	15.8	82.4968	7	778	860266404	KCab-c_R
3	23	7.66667	67.9681	7	779	860603005	KCab-c_R
3	20	6.66667	74.6452	9	780	860607168	KCab-c_R
6	31	5.16667	75.9202	11	781	860607367	KCab-c_R
4	29	7.25	89.7326	3	782	860607450	KCab-c_R
5	55	11	76.5884	12	783	860607455	KCab-c_R
5	52	10.4	89.4346	13	784	860607480	KCab-c_R
5	26	5.2	65.203	9	785	860607503	KCab-c_R
3	75	25	76.2196	13	786	860944055	KCab-c_R
6	66	11	63.5234	14	789	861630613	KCa'b'-m_R
5	56	11.2	56.2934	9	790	861634934	KCa'b'-m_R
4	28	7	66.1451	13	792	877313996	KCab-c_R
4	104	26	62.3439	13	793	877318574	KCab-m_R
4	69	17.25	56.6618	12	794	877659583	KCab-m_R
3	70	23.3333	59.5604	16	795	877659673	KCab-m_R
3	39	13	47.1123	14	796	877974490	KCab-c_R
5	63	12.6	68.0566	10	797	877982991	KCab-c_R
4	26	6.5	51.375	16	798	877987539	KCab-c_R
6	90	15	64.1812	12	799	877987901	KCab-m_R
3	56	18.6667	44.0077	10	800	877992236	KCab-m_R
7	71	10.1429	57.6086	10	801	877992303	KCab-m_R
2	51	25.5	51.0407	19	802	878324222	KCab-c_R
3	63	21	40.572	11	803	878324438	KCab-m_R
3	49	16.3333	59.8638	9	804	878333234	KCab-c_R
6	85	14.1667	64.3241	10	805	878333333	KCab-m_R
4	75	18.75	60.5796	16	806	878337317	KCab-m_R
5	51	10.2	65.9734	12	807	878652627	KCa'b'-m_R
4	66	16.5	44.7514	6	808	878670047	KCab-m_R
5	95	19	59.8959	14	809	879032295	KCab-m_R
7	69	9.85714	68.8432	11	810	880055173	KCab-s_R
8	159	19.875	53.4887	19	811	880383629	KCg-m_R
6	89	14.8333	68.5698	3	812	880404940	KCab-m_R
9	99	11	83.6918	7	813	880409455	KCab-s_R
5	78	15.6	65.6469	6	815	891301236	KCab-m_R
4	89	22.25	61.0812	8	816	891301315	KCab-m_R
7	90	12.8571	85.154	15	817	891629070	KCab-s_R
5	26	5.2	79.7463	10	818	891637860	KCab-c_R
5	51	10.2	95.0071	11	820	891642215	KCab-c_R
5	48	9.6	86.6095	12	821	891642281	KCab-c_R
4	61	15.25	79.7733	13	822	891642345	KCab-c_R
5	59	11.8	78.8558	12	823	891978843	KCab-c_R
4	69	17.25	51.21	12	824	893347461	KCa'b'-ap2_R
4	77	19.25	46.8314	15	826	908340253	KCab-m_R
4	90	22.5	62.8392	8	827	908353540	KCab-m_R
4	87	21.75	52.421	10	828	908668522	KCab-m_R
6	87	14.5	55.0062	11	829	908668556	KCab-m_R
6	87	14.5	53.0573	13	830	908685688	KCab-m_R
5	83	16.6	56.4753	10	831	908685859	KCab-m_R
4	59	14.75	50.8661	8	832	908689934	KCab-m_R
3	77	25.6667	57.643	6	833	908690107	KCab-m_R
4	51	12.75	61.3719	4	834	908699052	KCab-m_R
5	90	18	49.8402	9	835	909026561	KCab-m_R
3	33	11	55.785	9	836	909026992	KCab-m_R
3	79	26.3333	55.4876	10	837	909368173	KCab-m_R
4	101	25.25	53.7087	10	838	909372586	KCab-m_R
3	69	23	58.2049	8	839	909372602	KCab-m_R
3	36	12	67.0799	9	840	909704857	KCab-c_R
9	112	12.4444	69.9945	11	842	909730907	KCab-s_R
5	97	19.4	63.3721	9	843	909730911	KCab-m_R
3	67	22.3333	55.3715	13	844	910063154	KCab-m_R
5	80	16	57.6691	13	845	910063307	KCab-s_R
4	30	7.5	54.5037	8	846	910386568	KCab-c_R
5	83	16.6	60.1441	15	847	910404284	KCab-m_R
5	90	18	64.5789	9	848	910412830	KCab-m_R
6	82	13.6667	61.6641	8	849	911094343	KCab-m_R
3	22	7.33333	59.494	12	850	911400981	KCab-c_R
1	23	23	14.3142	26	851	911755444	KCg-m_R
6	97	16.1667	46.4623	16	852	911759695	KCg-m_R
7	36	5.14286	66.6477	8	854	922677121	KCab-c_R
3	60	20	63.4781	12	855	923013923	KCab-c_R
4	34	8.5	83.1903	10	856	923018247	KCab-c_R
4	58	14.5	59.6121	9	857	923018290	KCab-m_R
5	78	15.6	71.1673	11	858	923359312	KCab-s_R
3	50	16.6667	58.2485	7	859	923700162	KCa'b'-m_R
5	73	14.6	56.2876	7	861	939030036	KCab-m_R
6	118	19.6667	91.4201	15	862	939729237	KCab-s_R
4	45	11.25	67.5046	12	863	939729706	KCab-c_R
5	71	14.2	78.7629	11	864	939733452	KCab-s_R
7	52	7.42857	49.6231	6	865	939733918	KCa'b'-m_R
6	75	12.5	64.4271	5	866	939734122	KCab-s_R
4	70	17.5	60.6604	8	867	939734266	KCab-m_R
5	108	21.6	57.2754	14	868	939738364	KCab-m_R
6	93	15.5	71.756	10	869	939738376	KCab-s_R
5	60	12	68.7305	6	870	939738399	KCab-m_R
5	99	19.8	77.5478	14	871	939738424	KCab-c_R
5	73	14.6	68.8264	8	872	939738473	KCab-c_R
4	94	23.5	67.5838	7	873	939738477	KCab-m_R
2	27	13.5	89.6861	10	874	939742503	KCab-c_R
4	54	13.5	72.9388	11	875	939742609	KCab-c_R
4	44	11	50.4582	9	876	940070913	KCab-m_R
4	66	16.5	68.8012	10	878	940075464	KCab-m_R
7	102	14.5714	57.6207	7	879	940079170	KCab-s_R
6	83	13.8333	54.7052	4	880	940079253	KCab-m_R
6	84	14	51.5526	8	881	940079513	KCab-m_R
5	78	15.6	58.7839	7	882	940079568	KCab-m_R
3	54	18	60.5615	6	883	940079657	KCab-m_R
5	74	14.8	56.5825	9	884	940079771	KCab-m_R
4	47	11.75	83.0133	13	885	940083749	KCab-c_R
7	98	14	65.3835	9	886	940084011	KCab-m_R
3	70	23.3333	84.0179	9	887	940084060	KCab-m_R
7	48	6.85714	76.5538	17	888	940084095	KCab-c_R
5	33	6.6	65.5829	7	889	940084152	KCab-c_R
1	19	19	88.7837	1	890	940087822	KCab-c_R
4	46	11.5	56.8002	12	891	940420292	KCa'b'-m_R
4	115	28.75	59.3419	14	892	940425106	KCab-m_R
5	101	20.2	78.7328	11	893	940425171	KCab-s_R
2	40	20	68.0217	8	894	940425232	KCab-m_R
5	76	15.2	52.541	6	895	940748411	KCab-m_R
6	77	12.8333	72.064	7	896	940752707	KCab-m_R
4	64	16	80.9208	7	897	940761352	KCab-c_R
5	97	19.4	54.5855	7	898	941102504	KCab-m_R
4	55	13.75	62.2055	8	899	941111195	KCab-m_R
5	101	20.2	70.8725	12	901	953029783	KCab-s_R
4	81	20.25	76.8488	10	902	953712141	KCab-m_R
6	80	13.3333	98.5698	10	903	954053018	KCab-c_R
6	76	12.6667	61.7711	12	904	954053251	KCab-c_R
6	114	19	91.1577	9	906	954730964	KCab-s_R
7	95	13.5714	90.0127	9	907	970772961	KCab-c_R
6	40	6.66667	77.153	6	908	970777114	KCab-c_R
4	32	8	73.8766	9	909	970777224	KCab-c_R
6	93	15.5	83.8776	14	910	971113967	KCab-c_R
4	49	12.25	83.0219	7	911	971118202	KCab-m_R
5	52	10.4	89.8867	10	912	971118588	KCab-c_R
4	58	14.5	76.1917	8	913	971118724	KCab-c_R
3	74	24.6667	72.459	8	914	971459227	KCab-m_R
7	155	22.1429	70.4845	29	916	972128731	KCg-m_R
7	125	17.8571	52.4222	20	917	973146958	KCg-m_R
12	180	15	56.5125	26	918	973151229	KCg-m_R
8	129	16.125	76.617	24	919	973488234	KCg-m_R
5	96	19.2	64.985	10	923	984405805	KCab-m_R
3	86	28.6667	72.9277	11	924	984746802	KCab-m_R
3	76	25.3333	59.5695	7	925	985429128	KCab-m_R
4	67	16.75	63.6658	14	926	986793149	KCa'b'-ap2_R
10	179	17.9	70.1165	26	929	1003474283	KCg-m_R
7	137	19.5714	78.5697	23	930	1003478461	KCg-m_R
7	184	26.2857	58.1189	23	934	1004527604	KCg-m_R
8	160	20	58.936	15	935	1004527691	KCg-m_R
5	66	13.2	67.4999	18	936	1004527700	KCg-m_R
4	118	29.5	54.5524	28	937	1005179264	KCg-m_R
5	42	8.4	81.7433	10	939	1016118651	KCab-c_R
4	19	4.75	69.7908	8	940	1016122913	KCab-c_R
4	106	26.5	54.8013	8	942	1016459595	KCab-m_R
5	68	13.6	67.0721	10	944	1017819398	KCa'b'-ap2_R
10	193	19.3	69.2831	28	948	1035557785	KCg-m_R
7	162	23.1429	49.732	28	949	1035562328	KCg-m_R
7	184	26.2857	60.9892	22	950	1036559440	KCg-m_R
6	159	26.5	67.1268	27	951	1036559490	KCg-m_R
6	105	17.5	67.2911	12	953	1046812283	KCab-m_R
4	49	12.25	80.5706	12	954	1046816660	KCab-c_R
4	96	24	64.9522	11	956	1047157746	KCab-m_R
5	101	20.2	58.1036	8	958	1047835635	KCa'b'-m_R
3	41	13.6667	66.0169	12	959	1048517845	KCa'b'-m_R
6	94	15.6667	73.8846	8	960	1048854479	KCa'b'-ap2_R
7	130	18.5714	72.5276	23	964	1067598881	KCg-m_R
8	150	18.75	84.676	26	965	1068272038	KCg-m_R
7	141	20.1429	87.6363	30	966	1068276312	KCg-m_R
5	97	19.4	50.1009	26	967	1068613227	KCg-m_R
7	177	25.2857	49.8677	29	968	1068613231	KCg-m_R
8	143	17.875	64.5842	15	969	1068613282	KCg-m_R
7	172	24.5714	56.156	25	970	1068617431	KCg-m_R
9	145	16.1111	45.1446	20	971	1068954342	KCg-m_R
6	127	21.1667	49.1286	21	972	1068954391	KCg-m_R
6	161	26.8333	50.9877	19	973	1068958593	KCg-m_R
9	175	19.4444	85.0065	28	974	1068958652	KCg-m_R
7	151	21.5714	57.1883	22	975	1069295816	KCg-m_R
6	151	25.1667	53.4243	23	976	1069295830	KCg-m_R
5	68	13.6	86.2795	11	977	1077851524	KCab-c_R
5	65	13	61.0923	6	979	1078525257	KCab-m_R
4	64	16	57.674	10	980	1078534091	KCab-s_R
6	101	16.8333	78.2451	9	981	1078534115	KCab-s_R
4	73	18.25	81.0436	10	983	1078875017	KCab-s_R
7	104	14.8571	67.2646	12	984	1079215685	KCa'b'-ap2_R
3	47	15.6667	73.6137	13	985	1080566792	KCa'b'-ap2_R
10	148	14.8	54.839	14	988	1080580151	KCg-m_R
7	154	22	74.6504	22	989	1096919756	KCg-m_R
9	170	18.8889	64.7366	27	990	1097265345	KCg-m_R
8	127	15.875	78.5928	21	991	1100675450	KCg-m_R
8	157	19.625	81.4603	23	992	1100675497	KCg-m_R
4	96	24	59.4631	22	993	1101012503	KCg-m_R
7	100	14.2857	42.5747	32	994	1101353948	KCg-m_R
6	92	15.3333	59.7761	10	995	1108541296	KCab-m_R
5	120	24	82.6591	12	997	1108545599	KCab-s_R
3	95	31.6667	64.1904	8	998	1109223365	KCab-m_R
6	85	14.1667	58.8864	11	999	1109568528	KCab-s_R
9	211	23.4444	60.1501	32	1000	1110937445	KCg-m_R
5	113	22.6	79.5393	25	1001	1110985490	KCg-m_R
10	209	20.9	83.9883	32	1002	1111278454	KCg-m_R
3	58	19.3333	67.5335	16	1003	1111615136	KCa'b'-ap2_R
8	170	21.25	91.1459	31	1006	1129323248	KCg-m_R
8	121	15.125	106.915	10	1007	1130687130	KCab-s_R
5	103	20.6	61.3313	5	1008	1139921468	KCab-m_R
4	88	22	57.055	10	1009	1139921865	KCab-m_R
7	120	17.1429	82.5947	7	1010	1140603698	KCab-s_R
6	138	23	66.5776	27	1011	1140950118	KCg-m_R
8	142	17.75	62.0144	24	1012	1141006088	KCg-m_R
6	139	23.1667	55.8541	27	1013	1141009899	KCg-m_R
8	143	17.875	52.0084	19	1014	1141010036	KCg-m_R
11	190	17.2727	69.3503	28	1016	1141290695	KCg-m_R
4	112	28	66.1338	19	1017	1141290835	KCg-m_R
10	148	14.8	59.6357	16	1018	1141337518	KCg-m_R
5	109	21.8	51.6119	22	1019	1141337629	KCg-m_R
8	127	15.875	54.8041	29	1020	1141337663	KCg-m_R
8	116	14.5	62.6413	22	1021	1141337757	KCg-m_R
9	139	15.4444	52.3757	32	1022	1141342260	KCg-m_R
8	143	17.875	67.1798	24	1023	1141342299	KCg-m_R
7	115	16.4286	55.6764	33	1024	1141346217	KCg-m_R
9	147	16.3333	59.6412	25	1025	1141346308	KCg-m_R
11	175	15.9091	69.2161	28	1026	1141346462	KCg-m_R
1	46	46	43.6823	9	1027	1141346472	KCg-m_R
5	144	28.8	62.9576	27	1028	1141630854	KCg-m_R
10	140	14	85.1314	23	1029	1141631198	KCg-m_R
8	168	21	93.1738	26	1030	1141631240	KCg-m_R
7	145	20.7143	64.2626	21	1031	1141636055	KCg-m_R
9	144	16	68.2283	23	1032	1141636389	KCg-m_R
6	110	18.3333	58.2884	29	1033	1141674495	KCg-m_R
5	108	21.6	51.9633	23	1034	1141678637	KCg-m_R
9	193	21.4444	65.8392	22	1035	1141678931	KCg-m_R
8	149	18.625	71.2153	21	1036	1141682748	KCg-m_R
6	171	28.5	69.3607	17	1037	1141687352	KCg-m_R
6	108	18	55.9625	22	1038	1141691881	KCg-m_R
8	128	16	69.2975	22	1039	1141972158	KCg-m_R
9	144	16	78.3696	18	1040	1141972202	KCg-m_R
7	130	18.5714	56.9773	23	1041	1141976953	KCg-m_R
10	190	19	54.4964	21	1042	1141977014	KCg-m_R
9	146	16.2222	52.9545	24	1043	1141977071	KCg-m_R
9	184	20.4444	79.0326	22	1044	1142019737	KCg-m_R
5	104	20.8	52.6031	11	1045	1142019868	KCg-m_R
6	127	21.1667	60.8179	27	1047	1142024290	KCg-m_R
4	71	17.75	73.3839	26	1048	1142028710	KCg-m_R
9	116	12.8889	77.5083	18	1049	1142356511	KCg-m_R
10	190	19	63.23	19	1050	1142360528	KCg-m_R
9	110	12.2222	70.6653	15	1051	1142658717	KCg-m_R
4	84	21	60.2505	18	1052	1142706421	KCg-m_R
6	150	25	75.518	23	1054	1143332046	KCg-m_R
7	169	24.1429	61.16	25	1055	1143340753	KCg-m_R
6	97	16.1667	84.227	23	1056	1143677310	KCg-m_R
10	174	17.4	63.2131	26	1057	1143686159	KCg-m_R
8	164	20.5	57.3611	25	1058	1161731111	KCg-m_R
5	76	15.2	63.0711	11	1059	1162063500	KCab-m_R
9	200	22.2222	88.9827	28	1060	1164113870	KCg-m_R
7	151	21.5714	78.1199	28	1061	1165465632	KCg-m_R
3	43	14.3333	80.7593	11	1063	1169661785	KCa'b'-ap2_R
4	79	19.75	79.4327	8	1069	1170606692	KCab-s_R
4	102	25.5	78.1095	20	1075	1171704378	KCg-m_R
9	161	17.8889	55.2422	31	1076	1172044382	KCg-m_R
7	152	21.7143	56.1361	25	1077	1172053274	KCg-m_R
9	164	18.2222	64.0329	20	1078	1172363878	KCg-m_R
5	87	17.4	70.8755	31	1079	1172372291	KCg-m_R
4	139	34.75	48.8364	24	1080	1172372382	KCg-m_R
6	150	25	51.994	27	1081	1172385513	KCg-m_R
8	174	21.75	88.1781	31	1082	1172665846	KCg-m_R
5	93	18.6	74.3426	16	1083	1172670463	KCg-m_R
6	108	18	66.9866	27	1084	1172704683	KCg-m_R
5	117	23.4	75.3815	32	1085	1172713514	KCg-m_R
8	145	18.125	57.6133	20	1087	1172730733	KCg-m_R
6	156	26	49.5768	17	1088	1173016042	KCg-m_R
7	154	22	78.8495	25	1089	1173054679	KCg-m_R
6	115	19.1667	75.7645	23	1090	1173063302	KCg-m_R
6	116	19.3333	56.0185	26	1091	1173067651	KCg-m_R
8	164	20.5	52.4478	16	1092	1173072129	KCg-m_R
3	46	15.3333	64.0179	6	1093	1173347968	KCa'b'-ap2_R
8	157	19.625	80.1566	21	1094	1173391076	KCg-m_R
6	159	26.5	38.9847	18	1095	1173408617	KCg-m_R
7	151	21.5714	68.7255	24	1097	1173732234	KCg-m_R
7	200	28.5714	42.8655	23	1098	1173745220	KCg-m_R
7	140	20	65.8217	21	1099	1173745411	KCg-m_R
10	204	20.4	85.9527	15	1100	1174008477	KCg-m_R
6	184	30.6667	58.4386	17	1101	1174077762	KCg-m_R
7	145	20.7143	57.7141	27	1102	1174384118	KCg-m_R
5	106	21.2	67.1069	16	1104	1174712037	KCg-m_R
5	85	17	53.7208	8	1107	1200351169	KCa'b'-ap2_R
6	78	13	51.7732	12	1108	1200351200	KCa'b'-ap2_R
5	61	12.2	52.8825	7	1109	1200683283	KCa'b'-ap2_R
4	87	21.75	51.8178	12	1110	1200687913	KCa'b'-ap2_R
3	60	20	102.089	12	1111	1200700424	KCa'b'-ap2_R
9	190	21.1111	61.8683	21	1115	1202410042	KCg-m_R
5	58	11.6	63.0699	12	1116	1202673723	KCa'b'-ap2_R
9	124	13.7778	83.5834	12	1117	1202737975	KCg-m_R
7	138	19.7143	63.4917	21	1118	1203420037	KCg-m_R
9	132	14.6667	50.0168	22	1119	1203424360	KCg-m_R
4	37	9.25	63.997	8	1121	1203709763	KCa'b'-m_R
10	142	14.2	50.1548	24	1129	1204076441	KCg-m_R
7	158	22.5714	69.7989	24	1131	1204443547	KCg-m_R
9	149	16.5556	59.4561	17	1132	1204447548	KCg-m_R
9	169	18.7778	56.5686	26	1133	1204775735	KCg-m_R
7	128	18.2857	47.61	23	1134	1204784216	KCg-m_R
7	137	19.5714	69.4618	26	1135	1224137476	KCg-m_R
5	60	12	85.2168	15	1137	1231718414	KCa'b'-ap2_R
3	56	18.6667	58.9894	11	1138	1231735257	KCa'b'-ap2_R
5	84	16.8	85.3953	9	1139	1232654731	KCg-m_R
5	81	16.2	78.4554	8	1140	1233703950	KCab-s_R
8	114	14.25	50.5877	22	1142	1234800242	KCg-m_R
4	105	26.25	69.0231	23	1146	1236073998	KCg-m_R
5	117	23.4	49.3495	21	1147	1236816635	KCg-m_R
6	110	18.3333	104.874	10	1149	1261989183	KCab-s_R
6	172	28.6667	60.3105	25	1150	1265157632	KCg-m_R
8	156	19.5	55.9455	27	1152	1267164975	KCg-m_R
6	86	14.3333	68.915	13	1155	1294465669	KCa'b'-ap2_R
9	147	16.3333	65.6086	35	1156	1297202769	KCg-m_R
7	126	18	43.5066	23	1157	1297556652	KCg-m_R
7	106	15.1429	64.2508	14	1158	1313496027	KCa'b'-ap2_R
6	88	14.6667	77.3295	5	1159	1327494939	KCab-s_R
5	74	14.8	58.2133	8	1160	1327831724	KCa'b'-m_R
3	75	25	101.307	8	1161	1327831994	KCab-s_R
6	91	15.1667	82.0183	6	1164	1359212271	KCab-s_R
4	74	18.5	101.903	9	1165	1359553384	KCab-s_R
4	61	15.25	70.4812	10	1168	1390618359	KCab-m_R
4	96	24	112.365	15	1169	1390942076	KCab-s_R
5	70	14	62.9081	4	1172	1420306364	KCab-m_R
5	118	23.6	70.3266	11	1173	1420651734	KCab-m_R
6	86	14.3333	83.0609	6	1174	1420966843	KCab-s_R
5	72	14.4	54.8722	10	1175	1421666260	KCab-m_R
4	86	21.5	77.8501	10	1176	1449670372	KCab-s_R
7	67	9.57143	85.2362	8	1177	1450011431	KCab-c_R
4	82	20.5	49.2202	14	1179	1451695303	KCab-m_R
4	60	15	62.0767	9	1180	1515418525	KCa'b'-m_R
8	140	17.5	91.0767	18	1182	5812979015	KCg-m_R
6	151	25.1667	47.0686	19	1183	5812979016	KCg-m_R
6	168	28	80.7243	24	1184	5812979069	KCg-m_R
9	143	15.8889	73.86	25	1187	5812979128	KCg-m_R
6	117	19.5	66.3589	22	1188	5812979133	KCg-m_R
4	86	21.5	103.17	19	1189	5812979175	KCg-m_R
7	152	21.7143	62.6156	24	1190	5812979176	KCg-m_R
6	141	23.5	75.7668	22	1191	5812979177	KCg-m_R
8	147	18.375	42.8729	24	1192	5812979187	KCg-m_R
7	131	18.7143	51.8565	27	1193	5812979188	KCg-m_R
4	70	17.5	55.487	29	1194	5812979191	KCg-m_R
7	177	25.2857	60.9659	30	1196	5812979197	KCg-m_R
6	130	21.6667	40.8967	27	1198	5812979326	KCg-m_R
5	114	22.8	53.9123	14	1199	5812979371	KCg-m_R
8	173	21.625	56.9862	27	1200	5812979408	KCg-m_R
7	110	15.7143	81.7251	7	1204	5812980179	KCab-s_R
2	63	31.5	66.0108	6	1205	5812980192	KCab-m_R
4	85	21.25	50.6353	11	1206	5812980207	KCab-m_R
6	84	14	57.6672	5	1207	5812980209	KCab-m_R
4	69	17.25	66.308	3	1208	5812980212	KCab-m_R
6	73	12.1667	65.571	7	1209	5812980219	KCab-m_R
4	49	12.25	81.6798	12	1210	5812980220	KCab-c_R
7	86	12.2857	71.9537	9	1211	5812980222	KCab-m_R
5	74	14.8	84.602	6	1212	5812980351	KCab-s_R
3	54	18	61.0503	14	1213	5812980369	KCab-m_R
3	52	17.3333	67.2312	12	1214	5812980370	KCab-c_R
3	60	20	62.0318	4	1215	5812980376	KCab-m_R
5	78	15.6	90.8388	6	1216	5812980378	KCab-s_R
2	26	13	82.4403	5	1217	5812980379	KCab-c_R
7	152	21.7143	64.1668	18	1218	5812980386	KCg-m_R
3	74	24.6667	53.5736	8	1219	5812980395	KCab-m_R
5	54	10.8	77.8081	9	1220	5812980397	KCab-s_R
5	58	11.6	72.8305	3	1221	5812980398	KCab-s_R
5	64	12.8	51.2861	7	1222	5812980404	KCab-s_R
5	94	18.8	86.1966	10	1223	5812980408	KCab-s_R
3	76	25.3333	48.7134	17	1224	5812980410	KCab-m_R
4	71	17.75	58.2666	9	1225	5812980414	KCab-m_R
6	94	15.6667	70.9363	7	1226	5812980425	KCab-s_R
7	73	10.4286	84.9479	9	1227	5812980426	KCab-s_R
7	106	15.1429	72.9331	15	1228	5812980428	KCab-s_R
5	65	13	71.8087	10	1229	5812980432	KCab-c_R
3	68	22.6667	60.2272	10	1230	5812980438	KCab-m_R
7	101	14.4286	75.7748	13	1231	5812980444	KCab-s_R
6	81	13.5	64.269	5	1232	5812980446	KCab-m_R
3	40	13.3333	78.2546	9	1233	5812980448	KCab-c_R
9	133	14.7778	74.1232	25	1234	5812980537	KCg-m_R
4	66	16.5	90.5434	11	1235	5812980555	KCab-s_R
5	118	23.6	56.7591	11	1236	5812980557	KCab-m_R
5	76	15.2	60.6274	4	1237	5812980561	KCab-m_R
4	91	22.75	86.6368	14	1239	5812980569	KCab-c_R
9	190	21.1111	71.5935	27	1240	5812980579	KCg-m_R
7	148	21.1429	64.5013	25	1241	5812980580	KCg-m_R
4	97	24.25	68.5951	23	1242	5812980588	KCg-m_R
5	22	4.4	85.3563	8	1243	5812980590	KCab-c_R
4	87	21.75	70.726	11	1244	5812980593	KCab-m_R
6	85	14.1667	68.7331	16	1245	5812980594	KCab-c_R
4	37	9.25	63.7321	12	1246	5812980597	KCab-c_R
7	100	14.2857	54.8749	12	1247	5812980599	KCab-m_R
3	22	7.33333	63.9168	10	1248	5812980600	KCab-c_R
4	96	24	67.9299	6	1249	5812980611	KCab-s_R
4	96	24	49.8767	13	1250	5812980615	KCab-m_R
5	72	14.4	74.0342	8	1251	5812980618	KCab-s_R
3	72	24	61.3635	8	1252	5812980624	KCab-m_R
9	207	23	64.4808	22	1253	5812980638	KCg-m_R
5	82	16.4	64.6628	9	1255	5812980787	KCab-m_R
9	178	19.7778	58.9824	25	1257	5812980796	KCg-m_R
2	19	9.5	60.6328	6	1258	5812980799	KCab-c_R
5	92	18.4	75.7983	17	1259	5812980802	KCab-c_R
2	31	15.5	66.0058	6	1260	5812980803	KCab-c_R
5	76	15.2	57.8198	4	1261	5812980806	KCab-m_R
5	72	14.4	107.15	7	1262	5812980811	KCab-s_R
7	162	23.1429	60.2748	26	1263	5812980813	KCg-m_R
2	40	20	53.1129	11	1264	5812980892	KCab-m_R
4	66	16.5	75.4725	15	1265	5812980931	KCab-s_R
8	157	19.625	61.2339	23	1266	5812980934	KCg-m_R
5	95	19	72.9258	5	1269	5812980944	KCab-s_R
6	104	17.3333	55.6818	14	1270	5812980947	KCab-m_R
5	81	16.2	77.7031	12	1271	5812980965	KCab-c_R
6	111	18.5	99.2293	29	1272	5812980973	KCg-m_R
7	166	23.7143	57.6401	28	1273	5812980992	KCg-m_R
5	91	18.2	73.2373	22	1274	5812981038	KCg-m_R
3	59	19.6667	63.9844	9	1275	5812981039	KCab-m_R
3	75	25	65.5738	13	1276	5812981042	KCab-m_R
6	93	15.5	68.5754	12	1278	5812981068	KCa'b'-ap2_R
6	82	13.6667	40.8928	11	1279	5812981071	KCa'b'-m_R
5	52	10.4	59.3186	7	1280	5812981072	KCa'b'-m_R
5	81	16.2	75.3271	7	1281	5812981086	KCab-s_R
4	86	21.5	65.1755	8	1282	5812981104	KCab-m_R
7	88	12.5714	72.898	11	1283	5812981106	KCab-s_R
3	64	21.3333	71.6247	14	1284	5812981109	KCab-c_R
4	83	20.75	61.9306	11	1285	5812981127	KCab-m_R
4	80	20	62.6271	8	1286	5812981136	KCab-s_R
8	191	23.875	50.3459	19	1287	5812981141	KCg-m_R
7	138	19.7143	54.9088	27	1288	5812981142	KCg-m_R
7	128	18.2857	51.5216	26	1289	5812981148	KCg-m_R
7	188	26.8571	72.4585	26	1290	5812981153	KCg-m_R
7	144	20.5714	61.0525	27	1291	5812981154	KCg-m_R
9	197	21.8889	86.3001	28	1292	5812981160	KCg-m_R
9	197	21.8889	62.7397	24	1294	5812981227	KCg-m_R
4	73	18.25	66.7066	19	1295	5812981270	KCa'b'-ap2_R
6	49	8.16667	69.09	14	1296	5812981274	KCa'b'-ap2_R
2	33	16.5	57.0617	8	1297	5812981275	KCa'b'-ap2_R
4	94	23.5	65.2913	12	1298	5812981277	KCa'b'-ap2_R
5	85	17	70.4671	11	1299	5812981279	KCa'b'-ap2_R
2	52	26	56.2369	7	1300	5812981290	KCa'b'-ap2_R
3	63	21	78.6734	12	1301	5812981308	KCa'b'-m_R
2	48	24	45.0408	10	1302	5812981318	KCa'b'-ap2_R
4	66	16.5	58.8484	12	1303	5812981320	KCa'b'-ap2_R
7	71	10.1429	70.6605	9	1304	5812981322	KCa'b'-ap2_R
5	85	17	65.6485	8	1305	5812981327	KCa'b'-ap2_R
5	87	17.4	74.0284	19	1307	5812981333	KCa'b'-ap2_R
5	67	13.4	76.3871	14	1312	5812981361	KCa'b'-ap2_R
3	36	12	81.1631	11	1313	5812981373	KCa'b'-ap2_R
6	73	12.1667	106.595	13	1314	5812981379	KCab-s_R
4	92	23	69.616	8	1315	5812981390	KCab-m_R
3	72	24	70.4726	14	1316	5812981399	KCa'b'-m_R
6	102	17	55.306	12	1317	5812981400	KCa'b'-m_R
5	90	18	63.2442	17	1318	5812981401	KCa'b'-m_R
8	147	18.375	66.7847	23	1319	5812981432	KCg-m_R
8	161	20.125	62.5212	27	1320	5812981441	KCg-m_R
5	165	33	85.8721	20	1321	5812981467	KCg-m_R
6	63	10.5	52.8128	11	1322	5812981553	KCa'b'-m_R
4	70	17.5	62.4839	17	1323	5812981563	KCa'b'-ap2_R
5	45	9	56.1664	10	1324	5812981564	KCa'b'-m_R
4	54	13.5	58.4851	10	1325	5812981569	KCa'b'-m_R
5	55	11	57.007	5	1326	5812981570	KCa'b'-m_R
5	55	11	85.2927	6	1327	5812981578	KCa'b'-m_R
5	57	11.4	48.6977	9	1328	5812981581	KCa'b'-ap2_R
4	70	17.5	88.9146	15	1329	5812981582	KCa'b'-ap2_R
3	51	17	67.0307	16	1330	5812981586	KCa'b'-ap2_R
4	61	15.25	60.04	14	1331	5812981590	KCa'b'-m_R
5	51	10.2	79.4754	9	1332	5812981602	KCa'b'-ap2_R
5	70	14	84.5409	12	1333	5812981607	KCab-s_R
9	188	20.8889	74.6175	28	1334	5812981616	KCg-m_R
6	79	13.1667	81.9556	9	1335	5812981618	KCab-s_R
4	74	18.5	49.518	12	1336	5812981619	KCab-m_R
4	70	17.5	69.2734	11	1338	5812981654	KCab-c_R
5	98	19.6	67.7163	10	1339	5812981667	KCab-m_R
3	74	24.6667	54.4953	10	1340	5812981669	KCab-m_R
5	72	14.4	84.8341	6	1341	5812981670	KCab-s_R
3	59	19.6667	57.992	13	1342	5812981671	KCab-m_R
6	90	15	81.5221	8	1343	5812981673	KCab-s_R
5	113	22.6	93.9942	12	1344	5812981676	KCab-s_R
6	81	13.5	80.473	13	1345	5812981679	KCab-s_R
4	72	18	71.1836	10	1347	5812981689	KCa'b'-m_R
5	77	15.4	50.6378	7	1348	5812981690	KCab-m_R
6	121	20.1667	55.0588	23	1349	5812981702	KCg-m_R
6	188	31.3333	57.3773	26	1350	5812981703	KCg-m_R
8	169	21.125	82.9655	24	1351	5812981704	KCg-m_R
8	236	29.5	55.9405	23	1352	5812981706	KCg-m_R
7	186	26.5714	83.2134	35	1353	5812981717	KCg-m_R
6	82	13.6667	63.7779	12	1354	5812981796	KCa'b'-m_R
5	94	18.8	67.948	15	1355	5812981797	KCa'b'-m_R
6	93	15.5	52.5618	17	1356	5812981800	KCa'b'-m_R
4	73	18.25	65.8069	9	1357	5812981816	KCa'b'-m_R
5	77	15.4	65.2178	8	1358	5812981853	KCab-m_R
7	164	23.4286	89.1733	33	1360	5812981924	KCg-m_R
11	194	17.6364	72.4639	23	1361	5812981932	KCg-m_R
7	92	13.1429	60.5612	7	1362	5812981943	KCab-s_R
5	78	15.6	59.6748	11	1363	5812981944	KCab-s_R
6	128	21.3333	56.295	15	1364	5812981950	KCab-m_R
7	174	24.8571	49.4143	26	1365	5812981951	KCg-m_R
5	91	18.2	57.8337	12	1366	5812981960	KCa'b'-m_R
4	117	29.25	64.6877	11	1367	5812981961	KCa'b'-ap2_R
3	39	13	75.776	13	1368	5812981965	KCab-c_R
6	56	9.33333	70.6221	6	1369	5812981970	KCab-c_R
5	99	19.8	69.4586	7	1370	5812981971	KCab-s_R
5	84	16.8	62.9733	6	1371	5812981978	KCa'b'-m_R
8	131	16.375	74.7422	29	1372	5812981986	KCg-m_R
5	113	22.6	43.7275	28	1374	5812981990	KCg-m_R
4	83	20.75	91.4552	27	1375	5812982000	KCg-m_R
4	68	17	58.0469	15	1376	5812982012	KCab-m_R
9	131	14.5556	60.7078	28	1377	5812982017	KCg-m_R
5	77	15.4	55.9066	14	1379	5812982086	KCa'b'-m_R
3	24	8	60.92	12	1380	5812982087	KCa'b'-m_R
5	76	15.2	48.4313	7	1381	5812982088	KCa'b'-m_R
4	92	23	61.8671	12	1382	5812982145	KCa'b'-m_R
7	87	12.4286	83.4519	18	1383	5812982149	KCa'b'-m_R
4	114	28.5	58.8924	20	1384	5812982154	KCg-m_R
4	78	19.5	70.5059	7	1385	5812982162	KCab-m_R
11	178	16.1818	71.4266	22	1386	5812982168	KCg-m_R
4	77	19.25	52.8022	8	1387	5812982177	KCab-m_R
5	108	21.6	54.9872	7	1388	5812982192	KCab-m_R
5	58	11.6	63.7643	12	1389	5812982204	KCab-c_R
7	105	15	57.993	29	1390	5812982205	KCg-m_R
2	59	29.5	71.9237	12	1391	5812982211	KCab-m_R
7	148	21.1429	63.2845	27	1392	5812982216	KCg-m_R
9	158	17.5556	67.5131	28	1393	5812982220	KCg-m_R
6	114	19	61.5016	21	1394	5812982252	KCg-m_R
5	103	20.6	48.6674	21	1395	5812982273	KCg-m_R
4	67	16.75	63.9632	8	1396	5812982316	KCab-m_R
6	159	26.5	52.2787	30	1397	5812982328	KCg-m_R
5	85	17	69.9907	9	1398	5812982329	KCa'b'-m_R
8	150	18.75	47.1928	21	1400	5812982371	KCg-m_R
5	94	18.8	66.0961	13	1401	5812982372	KCab-m_R
6	92	15.3333	77.6249	13	1402	5812982374	KCab-s_R
5	95	19	59.8448	12	1403	5812982388	KCab-m_R
5	96	19.2	74.5758	15	1404	5812982389	KCab-m_R
5	99	19.8	72.7709	9	1405	5812982390	KCab-m_R
3	63	21	61.1862	10	1406	5812982397	KCa'b'-m_R
7	164	23.4286	79.9168	23	1407	5812982403	KCg-m_R
5	90	18	64.0547	28	1408	5812982420	KCg-m_R
7	155	22.1429	56.79	20	1409	5812982421	KCg-m_R
4	100	25	49.6204	21	1410	5812982422	KCg-m_R
4	84	21	71.0272	16	1411	5812982426	KCab-m_R
8	92	11.5	84.3887	13	1412	5812982429	KCa'b'-m_R
6	135	22.5	85.2899	34	1413	5812982436	KCg-m_R
6	94	15.6667	76.688	28	1414	5812982437	KCg-m_R
5	139	27.8	106.051	19	1415	5812982442	KCg-m_R
6	87	14.5	85.0686	11	1416	5812982466	KCab-s_R
7	92	13.1429	51.883	11	1417	5812982470	KCab-m_R
6	61	10.1667	78.4809	17	1418	5812982471	KCab-s_R
4	90	22.5	58.1735	5	1419	5812982490	KCab-s_R
8	161	20.125	55.0712	25	1420	5812982492	KCg-m_R
7	141	20.1429	77.6287	25	1421	5812982505	KCg-m_R
9	160	17.7778	51.4261	29	1422	5812982506	KCg-m_R
6	95	15.8333	85.4948	16	1423	5812982514	KCab-s_R
4	60	15	77.3625	8	1424	5812982520	KCab-c_R
6	68	11.3333	65.9872	14	1425	5812982521	KCab-c_R
8	184	23	64.9543	22	1426	5812982529	KCg-m_R
7	174	24.8571	80.5014	30	1427	5812982530	KCg-m_R
6	100	16.6667	80.5275	29	1428	5812982532	KCg-m_R
7	166	23.7143	93.8545	22	1431	5812982562	KCg-m_R
8	131	16.375	103.908	20	1432	5812982577	KCg-m_R
5	124	24.8	68.5562	24	1433	5812982578	KCg-m_R
6	138	23	66.3664	22	1435	5812982589	KCg-m_R
9	187	20.7778	49.4356	14	1436	5812982594	KCg-m_R
6	128	21.3333	58.7199	16	1437	5812982602	KCg-m_R
4	110	27.5	76.009	32	1438	5812982610	KCg-m_R
7	143	20.4286	73.8904	20	1439	5812982620	KCg-m_R
3	61	20.3333	55.2991	12	1441	5812982692	KCa'b'-m_R
6	60	10	56.5158	12	1442	5812982694	KCa'b'-m_R
7	82	11.7143	60.4614	5	1443	5812982706	KCa'b'-m_R
4	50	12.5	62.4085	11	1444	5812982725	KCa'b'-m_R
4	25	6.25	87.3621	10	1445	5812982760	KCab-c_R
6	102	17	59.1187	9	1446	5812982761	KCab-m_R
8	179	22.375	58.8332	25	1447	5812982766	KCg-m_R
7	97	13.8571	73.3921	8	1450	5812982802	KCab-s_R
3	68	22.6667	40.7953	22	1451	5812982803	KCg-m_R
5	76	15.2	57.2287	18	1453	5812982825	KCg-m_R
10	148	14.8	58.1851	25	1455	5812982832	KCg-m_R
8	170	21.25	73.7688	26	1456	5812982837	KCg-m_R
8	111	13.875	91.1099	13	1457	5812982871	KCg-m_R
5	128	25.6	31.2356	29	1458	5812982872	KCg-m_R
6	148	24.6667	56.9566	25	1460	5812982875	KCg-m_R
7	163	23.2857	68.0865	22	1461	5812982876	KCg-m_R
5	91	18.2	82.3902	12	1463	5812982925	KCa'b'-ap2_R
4	115	28.75	70.0334	38	1464	5812982999	KCg-m_R
6	146	24.3333	52.1551	21	1465	5812983003	KCg-m_R
8	158	19.75	57.94	19	1467	5812983009	KCg-m_R
5	86	17.2	59.3278	8	1468	5812983012	KCab-s_R
4	81	20.25	63.9092	11	1469	5812983023	KCab-m_R
4	89	22.25	52.4579	10	1470	5812983028	KCab-m_R
4	80	20	63.6344	7	1471	5812983038	KCab-m_R
6	178	29.6667	61.4021	20	1472	5812983042	KCg-m_R
2	68	34	61.1624	27	1473	5812983043	KCg-m_R
9	164	18.2222	65.5333	21	1474	5812983101	KCg-m_R
4	62	15.5	59.0866	7	1475	5812983106	KCab-m_R
6	73	12.1667	60.7669	10	1476	5812983107	KCab-m_R
4	55	13.75	64.8591	16	1477	5812983112	KCa'b'-m_R
5	101	20.2	70.7609	7	1478	5812983114	KCab-s_R
4	64	16	71.5437	16	1479	5812983131	KCab-m_R
4	78	19.5	74.5231	13	1480	5812983133	KCab-c_R
6	106	17.6667	47.2912	23	1482	5812983147	KCg-m_R
10	180	18	64.609	28	1483	5812983152	KCg-m_R
5	77	15.4	64.565	12	1484	5812983166	KCab-c_R
3	68	22.6667	53.9488	11	1485	5812983174	KCa'b'-m_R
7	129	18.4286	52.8751	23	1486	5812983192	KCg-m_R
8	177	22.125	42.8015	27	1488	5812983200	KCg-m_R
3	73	24.3333	64.2032	8	1489	5812983206	KCab-m_R
6	90	15	65.6426	4	1490	5812983213	KCab-s_R
5	72	14.4	68.5666	10	1491	5812983268	KCab-s_R
5	100	20	57.2575	13	1492	5812983272	KCab-m_R
4	64	16	44.2816	18	1494	5812983302	KCab-c_R
5	75	15	77.7752	6	1495	5812983303	KCab-s_R
3	23	7.66667	56.6994	4	1496	5812983309	KCab-c_R
9	115	12.7778	49.0395	26	1497	5812983310	KCg-m_R
5	46	9.2	65.1399	10	1498	5812983319	KCab-c_R
2	75	37.5	38.8101	30	1499	5812983321	KCg-m_R
8	146	18.25	91.3706	21	1500	5812983322	KCg-m_R
4	92	23	66.2414	22	1501	5812983323	KCg-m_R
4	45	11.25	68.0006	11	1502	5812983328	KCab-c_R
7	169	24.1429	60.455	19	1503	5812983330	KCg-m_R
3	73	24.3333	28.0149	14	1504	5812983337	KCg-m_R
4	83	20.75	53.4634	9	1505	5812983345	KCab-m_R
4	70	17.5	50.0289	17	1506	5812983346	KCab-m_R
5	80	16	54.4421	11	1507	5812983423	KCab-m_R
5	67	13.4	78.8268	11	1508	5812983427	KCab-c_R
5	50	10	52.8454	9	1510	5812983451	KCa'b'-ap2_R
4	50	12.5	69.3615	7	1511	5812983454	KCab-s_R
4	52	13	58.8526	7	1512	5812983455	KCab-m_R
6	96	16	53.4762	10	1513	5812983544	KCa'b'-ap2_R
3	23	7.66667	45.2982	6	1514	5812983569	KCa'b'-ap2_R
6	33	5.5	67.7109	10	1516	5812983575	KCab-c_R
2	25	12.5	64.2939	11	1517	5812983576	KCab-c_R
5	65	13	79.4496	14	1518	5812983578	KCab-c_R
2	22	11	61.6835	9	1519	5812983579	KCab-c_R
5	59	11.8	58.4594	18	1520	5812983608	KCab-c_R
7	145	20.7143	90.3858	25	1523	5812983657	KCg-m_R
7	121	17.2857	77.951	17	1524	5812983658	KCg-m_R
10	151	15.1	54.4384	23	1525	5812983673	KCg-m_R
3	35	11.6667	73.7979	5	1526	5812983745	KCab-c_R
6	90	15	52.1716	7	1528	5812983851	KCab-m_R
6	82	13.6667	69.128	9	1529	5812983861	KCab-m_R
4	48	12	50.5875	8	1530	5812983866	KCa'b'-m_R
6	59	9.83333	73.1684	10	1531	5812983869	KCa'b'-ap2_R
4	35	8.75	63.721	11	1532	5812983871	KCa'b'-ap2_R
7	64	9.14286	79.9149	15	1533	5812983898	KCa'b'-ap2_R
4	58	14.5	69.5491	11	1534	5812983899	KCa'b'-ap2_R
3	51	17	52.9259	10	1536	5812984045	KCa'b'-ap2_R
8	154	19.25	53.0932	25	1537	5812987762	KCg-m_R
8	128	16	50.6696	24	1538	5812989173	KCg-m_R
3	77	25.6667	62.1424	12	1540	5813011555	KCab-m_R
3	71	23.6667	100.144	7	1541	5813019609	KCab-s_R
6	92	15.3333	79.716	12	1542	5813019763	KCab-s_R
4	65	16.25	77.5435	20	1543	5813019770	KCab-c_R
4	83	20.75	76.3771	14	1544	5813019772	KCab-c_R
8	102	12.75	78.8175	19	1545	5813019774	KCab-c_R
6	151	25.1667	71.1358	25	1546	5813019779	KCg-m_R
7	155	22.1429	68.6432	24	1547	5813019801	KCg-m_R
8	151	18.875	63.0097	24	1548	5813019917	KCg-m_R
8	181	22.625	53.5642	23	1549	5813019982	KCg-m_R
5	82	16.4	69.1694	10	1551	5813020046	KCa'b'-ap2_R
5	80	16	102.27	9	1552	5813020047	KCa'b'-ap2_R
3	38	12.6667	70.7692	4	1553	5813020052	KCa'b'-ap2_R
4	76	19	89.2103	12	1554	5813020057	KCa'b'-ap2_R
5	138	27.6	86.8049	20	1556	5813020089	KCg-m_R
8	200	25	59.8515	23	1557	5813020132	KCg-m_R
5	113	22.6	86.7621	16	1558	5813020271	KCa'b'-ap2_R
4	72	18	61.8129	13	1559	5813020274	KCab-m_R
3	57	19	65.6756	12	1560	5813020830	KCab-m_R
7	115	16.4286	61.7829	9	1561	5813020831	KCab-s_R
4	51	12.75	85.5688	15	1562	5813021016	KCab-c_R
3	61	20.3333	65.8361	12	1563	5813021017	KCab-c_R
4	77	19.25	69.0526	5	1564	5813021019	KCab-m_R
4	46	11.5	67.518	15	1565	5813021023	KCab-c_R
4	38	9.5	62.8034	11	1567	5813021135	KCab-c_R
5	75	15	54.6142	5	1568	5813021174	KCa'b'-m_R
7	79	11.2857	54.3539	8	1569	5813021251	KCab-s_R
5	52	10.4	69.2157	5	1570	5813021263	KCab-s_R
7	151	21.5714	49.0133	21	1571	5813021273	KCg-m_R
9	161	17.8889	76.8475	22	1572	5813021275	KCg-m_R
5	126	25.2	64.1181	15	1573	5813021277	KCab-m_R
8	195	24.375	67.3555	22	1574	5813021289	KCg-m_R
5	55	11	82.8324	14	1575	5813021292	KCab-c_R
9	226	25.1111	73.9047	29	1576	5813021294	KCg-m_R
6	133	22.1667	65.7598	29	1577	5813021296	KCg-m_R
6	82	13.6667	81.847	9	1578	5813021301	KCab-s_R
7	99	14.1429	67.7721	8	1579	5813021303	KCab-s_R
5	63	12.6	63.1275	10	1580	5813021304	KCab-s_R
7	97	13.8571	55.825	8	1581	5813021311	KCab-m_R
2	43	21.5	50.6488	4	1582	5813021312	KCab-m_R
4	73	18.25	58.4722	9	1583	5813021313	KCab-m_R
4	69	17.25	65.6761	7	1584	5813021314	KCab-m_R
2	57	28.5	64.8747	5	1585	5813021315	KCab-m_R
7	46	6.57143	80.4651	11	1586	5813021316	KCab-c_R
6	93	15.5	63.7064	14	1587	5813021319	KCab-m_R
5	113	22.6	62.8593	10	1588	5813021326	KCab-m_R
9	179	19.8889	55.8909	32	1589	5813021332	KCg-m_R
4	99	24.75	56.3853	23	1590	5813021341	KCg-m_R
7	162	23.1429	55.6827	16	1591	5813021363	KCg-m_R
7	122	17.4286	53.715	20	1592	5813021379	KCg-m_R
7	195	27.8571	51.6066	22	1593	5813021380	KCg-m_R
9	198	22	58.3719	29	1594	5813021382	KCg-m_R
5	72	14.4	85.5357	10	1595	5813021386	KCab-s_R
5	65	13	70.0803	17	1596	5813021397	KCab-c_R
5	84	16.8	71.8609	6	1597	5813021399	KCab-s_R
6	95	15.8333	65.9996	9	1598	5813021400	KCab-m_R
6	91	15.1667	77.1076	12	1599	5813021401	KCab-s_R
2	99	49.5	57.9882	16	1600	5813021404	KCab-m_R
4	49	12.25	79.9751	18	1601	5813021411	KCab-c_R
5	124	24.8	67.4202	28	1602	5813021415	KCg-m_R
3	100	33.3333	55.936	11	1603	5813021441	KCab-m_R
3	22	7.33333	64.2135	7	1604	5813021446	KCab-c_R
4	69	17.25	83.1308	8	1605	5813021447	KCab-c_R
7	104	14.8571	79.4016	13	1606	5813021449	KCab-m_R
6	146	24.3333	59.7633	23	1607	5813021452	KCg-m_R
4	71	17.75	53.339	15	1608	5813021463	KCab-m_R
5	89	17.8	68.217	10	1609	5813021464	KCab-s_R
5	94	18.8	82.2182	11	1610	5813021465	KCab-m_R
8	152	19	68.6044	17	1611	5813021469	KCg-m_R
5	51	10.2	62.7276	13	1612	5813021471	KCab-c_R
6	83	13.8333	71.5686	10	1613	5813021642	KCa'b'-m_R
6	109	18.1667	51.281	13	1614	5813021645	KCa'b'-m_R
4	65	16.25	49.7803	9	1615	5813021647	KCab-m_R
6	147	24.5	71.2393	35	1616	5813021659	KCg-m_R
5	58	11.6	58.6519	14	1617	5813021736	KCa'b'-ap2_R
6	100	16.6667	57.9106	12	1618	5813021748	KCa'b'-ap2_R
5	64	12.8	88.9278	15	1619	5813021766	KCa'b'-ap2_R
3	58	19.3333	70.1166	11	1620	5813021772	KCa'b'-m_R
4	50	12.5	91.7933	6	1621	5813021778	KCa'b'-m_R
3	62	20.6667	95.4728	11	1622	5813021779	KCa'b'-ap2_R
5	56	11.2	60.5333	12	1623	5813021781	KCa'b'-ap2_R
6	98	16.3333	102.835	19	1624	5813021786	KCa'b'-m_R
4	57	14.25	47.2847	8	1626	5813021792	KCa'b'-m_R
5	72	14.4	79.5091	19	1627	5813021799	KCa'b'-ap2_R
2	59	29.5	85.6593	10	1629	5813021806	KCa'b'-ap2_R
3	86	28.6667	41.3582	12	1634	5813021832	KCa'b'-m_R
5	54	10.8	81.2021	12	1635	5813021848	KCa'b'-ap2_R
7	165	23.5714	58.9185	20	1637	5813021865	KCg-m_R
2	56	28	65.1664	14	1638	5813021989	KCab-c_R
5	86	17.2	78.6884	18	1639	5813021999	KCab-c_R
3	98	32.6667	91.4921	13	1641	5813022042	KCab-c_R
6	93	15.5	79.785	19	1642	5813022049	KCab-m_R
4	53	13.25	78.4202	16	1643	5813022050	KCab-c_R
4	82	20.5	62.6417	6	1644	5813022054	KCab-m_R
10	208	20.8	70.1075	21	1645	5813022060	KCg-m_R
6	92	15.3333	65.8692	14	1646	5813022117	KCa'b'-ap2_R
6	148	24.6667	55.2369	27	1647	5813022119	KCg-m_R
7	178	25.4286	53.995	34	1648	5813022133	KCg-m_R
6	99	16.5	64.5435	10	1649	5813022175	KCab-m_R
8	155	19.375	83.994	20	1650	5813022203	KCg-m_R
8	174	21.75	65.7954	21	1651	5813022207	KCg-m_R
6	131	21.8333	56.5746	19	1652	5813022210	KCg-m_R
6	96	16	69.3748	5	1653	5813022212	KCab-s_R
8	119	14.875	58.4483	17	1657	5813022352	KCg-m_R
10	150	15	52.6872	28	1658	5813027400	KCg-m_R
7	142	20.2857	55.6229	28	1659	5813027460	KCg-m_R
4	69	17.25	53.8374	7	1660	5813027584	KCab-m_R
9	128	14.2222	61.3435	32	1661	5813027704	KCg-m_R
4	26	6.5	65.3999	10	1663	5813032245	KCab-c_R
6	150	25	47.7988	28	1664	5813032541	KCg-m_R
4	73	18.25	60.2988	23	1665	5813032552	KCg-m_R
4	74	18.5	64.3232	9	1667	5813032694	KCab-m_R
5	40	8	64.6244	7	1668	5813032702	KCab-c_R
5	72	14.4	48.4389	11	1669	5813032734	KCab-m_R
5	124	24.8	62.7885	11	1670	5813032759	KCab-m_R
9	155	17.2222	43.5232	27	1672	5813032782	KCg-m_R
4	46	11.5	59.1986	8	1673	5813032811	KCa'b'-m_R
4	63	15.75	77.7062	10	1674	5813032868	KCa'b'-ap2_R
3	30	10	56.9786	10	1675	5813032874	KCa'b'-ap2_R
7	72	10.2857	57.945	11	1678	5813032896	KCa'b'-ap2_R
5	95	19	53.3604	21	1679	5813032900	KCa'b'-ap2_R
6	53	8.83333	85.3278	14	1681	5813032946	KCab-c_R
9	145	16.1111	77.8222	21	1682	5813032967	KCg-m_R
7	88	12.5714	65.4228	8	1683	5813033009	KCab-s_R
9	174	19.3333	53.3376	23	1684	5813033012	KCg-m_R
8	145	18.125	68.8354	26	1685	5813033059	KCg-m_R
8	166	20.75	64.5503	27	1686	5813033065	KCg-m_R
3	46	15.3333	84.3668	6	1689	5813033127	KCa'b'-ap2_R
10	131	13.1	100.519	12	1690	5813033144	KCg-m_R
5	79	15.8	58.9459	15	1691	5813033208	KCa'b'-ap2_R
7	186	26.5714	61.9048	22	1692	5813033226	KCg-m_R
3	41	13.6667	80.4474	8	1693	5813033259	KCab-c_R
4	73	18.25	51.8282	11	1694	5813033267	KCab-m_R
4	56	14	62.3847	7	1695	5813033277	KCab-m_R
6	86	14.3333	71.0124	9	1697	5813035558	KCab-s_R
6	156	26	80.2813	25	1698	5813035612	KCg-m_R
7	222	31.7143	89.4031	24	1701	5813040171	KCg-m_R
11	156	14.1818	73.0124	23	1702	5813041206	KCg-m_R
6	82	13.6667	53.4914	8	1703	5813042616	KCab-m_R
6	88	14.6667	64.9313	13	1704	5813047220	KCa'b'-m_R
5	56	11.2	59.518	9	1705	5813047221	KCa'b'-m_R
10	106	10.6	79.9716	24	1706	5813047662	KCg-m_R
4	44	11	101.668	10	1707	5813047676	KCa'b'-ap2_R
6	109	18.1667	62.9777	12	1710	5813050765	KCa'b'-ap2_R
2	60	30	72.8682	13	1711	5813050818	KCab-m_R
5	94	18.8	61.7036	11	1712	5813050820	KCab-m_R
8	164	20.5	66.4418	23	1713	5813053821	KCg-m_R
7	170	24.2857	52.7869	32	1714	5813053878	KCg-m_R
5	144	28.8	67.8807	23	1715	5813053885	KCg-m_R
7	193	27.5714	69.7485	27	1716	5813053886	KCg-m_R
7	174	24.8571	69.4126	20	1717	5813053888	KCg-m_R
2	51	25.5	61.5477	17	1718	5813053935	KCg-m_R
10	190	19	85.4102	23	1719	5813053937	KCg-m_R
6	138	23	65.0381	15	1720	5813054085	KCg-m_R
9	146	16.2222	75.5924	26	1721	5813054086	KCg-m_R
5	94	18.8	74.2481	9	1722	5813054342	KCab-s_R
5	88	17.6	108.674	5	1723	5813054343	KCab-s_R
4	72	18	66.4316	9	1724	5813054643	KCab-m_R
7	95	13.5714	59.0321	8	1725	5813055889	KCab-s_R
5	119	23.8	99.8225	7	1726	5813055914	KCab-s_R
3	52	17.3333	70.3453	12	1727	5813055916	KCab-c_R
8	170	21.25	54.7907	34	1728	5813055923	KCg-m_R
7	161	23	59.6458	23	1729	5813055924	KCg-m_R
3	68	22.6667	48.1503	11	1730	5813056110	KCab-m_R
6	131	21.8333	79.1507	20	1731	5813056120	KCg-m_R
7	173	24.7143	56.7791	22	1732	5813056121	KCg-m_R
4	58	14.5	42.5246	8	1734	5813056234	KCab-m_R
8	99	12.375	75.7943	8	1735	5813056299	KCa'b'-m_R
6	66	11	70.0752	10	1736	5813056300	KCa'b'-ap2_R
6	75	12.5	54.8859	19	1737	5813056305	KCa'b'-m_R
6	70	11.6667	73.8856	6	1738	5813056307	KCa'b'-m_R
6	118	19.6667	64.1379	28	1739	5813056309	KCg-m_R
6	145	24.1667	60.4123	22	1740	5813056311	KCg-m_R
5	111	22.2	64.7047	15	1741	5813056313	KCa'b'-ap2_R
5	67	13.4	46.6053	10	1742	5813056327	KCa'b'-m_R
6	75	12.5	68.3371	13	1743	5813056355	KCab-s_R
5	75	15	57.5186	12	1744	5813056372	KCa'b'-m_R
6	126	21	51.1791	26	1745	5813056383	KCg-m_R
4	68	17	89.8159	8	1746	5813056390	KCa'b'-ap2_R
3	100	33.3333	63.9468	18	1747	5813056395	KCab-m_R
8	123	15.375	65.4495	19	1748	5813056414	KCg-m_R
5	90	18	74.4603	10	1749	5813057187	KCab-s_R
7	178	25.4286	53.6184	22	1750	5813057191	KCg-m_R
7	147	21	81.1506	28	1751	5813057210	KCg-m_R
4	67	16.75	67.3767	4	1752	5813057213	KCab-m_R
6	69	11.5	74.4038	8	1753	5813057227	KCa'b'-m_R
4	78	19.5	59.2072	9	1754	5813057239	KCa'b'-m_R
5	166	33.2	79.8053	28	1755	5813057468	KCg-m_R
5	46	9.2	77.1215	9	1756	5813057573	KCab-c_R
5	139	27.8	64.5779	30	1758	5813057869	KCg-m_R
5	59	11.8	52.6423	7	1759	5813057942	KCa'b'-m_R
9	175	19.4444	69.5192	26	1760	5813057956	KCg-m_R
5	78	15.6	63.8054	7	1762	5813058069	KCab-m_R
3	61	20.3333	38.771	9	1763	5813058106	KCab-m_R
5	99	19.8	78.2929	15	1764	5813058163	KCa'b'-ap2_R
3	32	10.6667	64.4421	11	1765	5813058215	KCa'b'-ap2_R
6	66	11	60.6861	8	1766	5813059951	KCa'b'-ap2_R
5	88	17.6	73.3838	4	1767	5813060614	KCab-s_R
6	106	17.6667	49.235	24	1769	5813060663	KCg-m_R
6	100	16.6667	80.1673	7	1770	5813060774	KCa'b'-ap2_R
6	94	15.6667	71.2777	12	1771	5813060776	KCa'b'-ap2_R
6	131	21.8333	78.2175	20	1772	5813060798	KCg-m_R
10	154	15.4	81.2897	28	1773	5813060799	KCg-m_R
8	165	20.625	44.3524	27	1774	5813060811	KCg-m_R
8	117	14.625	90.5369	17	1775	5813060812	KCg-m_R
6	76	12.6667	73.264	14	1776	5813061044	KCab-c_R
5	99	19.8	59.858	9	1778	5813061625	KCab-m_R
10	192	19.2	77.8542	26	1781	5813062617	KCg-m_R
8	153	19.125	52.2561	24	1782	5813062631	KCg-m_R
7	190	27.1429	65.6394	37	1783	5813062637	KCg-m_R
8	121	15.125	62.406	20	1784	5813062645	KCg-m_R
4	72	18	73.2641	7	1785	5813062830	KCab-c_R
4	57	14.25	83.5775	11	1786	5813062842	KCa'b'-m_R
5	63	12.6	78.7059	11	1787	5813062850	KCab-s_R
7	138	19.7143	77.7414	23	1788	5813062862	KCg-m_R
4	56	14	44.1219	10	1789	5813063140	KCa'b'-m_R
3	43	14.3333	72.1546	9	1790	5813063224	KCa'b'-ap2_R
4	100	25	87.7953	15	1791	5813063229	KCab-s_R
5	36	7.2	84.453	12	1792	5813063449	KCab-c_R
3	62	20.6667	48.4324	7	1793	5813063527	KCa'b'-m_R
10	204	20.4	75.8292	30	1795	5813064793	KCg-m_R
4	100	25	51.3991	10	1796	5813065308	KCab-m_R
4	98	24.5	64.6179	4	1797	5813065443	KCab-s_R
5	75	15	60.7215	6	1798	5813067736	KCab-m_R
5	88	17.6	60.7059	11	1799	5813067761	KCab-m_R
5	172	34.4	72.3687	25	1800	5813067765	KCg-m_R
5	62	12.4	71.1737	6	1801	5813067779	KCab-s_R
5	121	24.2	31.8115	26	1802	5813067792	KCg-m_R
4	91	22.75	36.5837	21	1803	5813067793	KCg-m_R
7	135	19.2857	55.3235	23	1804	5813067795	KCg-m_R
7	139	19.8571	81.6461	33	1805	5813067817	KCg-m_R
8	179	22.375	56.9315	32	1807	5813067833	KCg-m_R
6	98	16.3333	56.4056	8	1808	5813067836	KCab-m_R
3	50	16.6667	59.8192	8	1809	5813067858	KCa'b'-ap2_R
3	69	23	44.6669	11	1810	5813067869	KCab-m_R
4	58	14.5	57.4783	10	1811	5813068687	KCa'b'-m_R
5	67	13.4	74.576	17	1812	5813068690	KCa'b'-m_R
4	75	18.75	55.8862	13	1813	5813068692	KCa'b'-ap2_R
5	82	16.4	82.5557	8	1814	5813068743	KCab-s_R
4	73	18.25	72.882	14	1815	5813068752	KCa'b'-m_R
7	150	21.4286	75.293	15	1816	5813068969	KCg-m_R
7	138	19.7143	62.0889	34	1818	5813069096	KCg-m_R
5	90	18	58.5165	8	1819	5813069114	KCab-s_R
3	45	15	83.1927	12	1820	5813069379	KCa'b'-ap2_R
6	47	7.83333	59.3121	6	1821	5813069385	KCa'b'-m_R
7	117	16.7143	49.9694	20	1822	5813069792	KCg-m_R
10	148	14.8	105.678	34	1824	5813070581	KCg-m_R
6	117	19.5	53.8774	23	1825	5813070672	KCg-m_R
4	78	19.5	60.377	12	1826	5813071406	KCab-m_R
9	199	22.1111	65.4082	26	1827	5813075855	KCg-m_R
5	117	23.4	61.8516	17	1828	5813077572	KCg-m_R
3	36	12	68.0042	8	1830	5813077579	KCa'b'-ap2_R
4	78	19.5	82.0024	14	1831	5813077582	KCa'b'-ap2_R
4	78	19.5	80.1198	8	1832	5813077583	KCa'b'-ap2_R
9	149	16.5556	51.5753	25	1835	5813077610	KCg-m_R
6	142	23.6667	68.166	29	1836	5813077611	KCg-m_R
8	199	24.875	78.2329	24	1837	5813077613	KCg-m_R
7	88	12.5714	65.1827	7	1838	5813077616	KCab-s_R
5	107	21.4	72.2658	8	1839	5813078053	KCab-s_R
3	93	31	55.9034	19	1840	5813078064	KCa'b'-m_R
5	52	10.4	57.9299	10	1841	5813078179	KCa'b'-ap2_R
3	55	18.3333	47.6811	11	1843	5813078499	KCa'b'-m_R
4	63	15.75	47.5979	9	1844	5813078507	KCab-s_R
5	75	15	89.8052	9	1845	5813078552	KCab-s_R
4	91	22.75	75.7963	20	1848	5813079050	KCg-m_R
6	70	11.6667	49.3187	8	1849	5813079174	KCab-m_R
9	150	16.6667	54.2697	26	1850	5813079489	KCg-m_R
5	94	18.8	65.8795	14	1851	5813080254	KCab-m_R
5	87	17.4	68.7016	6	1852	5813080343	KCab-m_R
8	171	21.375	71.5663	27	1853	5813080766	KCg-m_R
5	123	24.6	69.158	24	1854	5813081174	KCg-m_R
2	52	26	78.7071	16	1857	5813081511	KCab-c_R
5	62	12.4	66.2808	10	1858	5813081797	KCab-s_R
5	82	16.4	78.2611	4	1859	5813082811	KCab-s_R
6	70	11.6667	71.7929	12	1860	5813082847	KCab-c_R
5	66	13.2	71.0544	10	1862	5813083719	KCab-m_R
8	143	17.875	50.8566	24	1863	5813083990	KCg-m_R
9	188	20.8889	89.9853	28	1865	5813084692	KCg-m_R
4	67	16.75	87.295	11	1866	5813085240	KCa'b'-ap2_R
6	55	9.16667	81.3516	13	1867	5813086212	KCab-c_R
5	123	24.6	61.1045	11	1868	5813087453	KCab-m_R
6	150	25	96.2608	26	1869	5813087798	KCg-m_R
5	57	11.4	80.1794	13	1870	5813087831	KCab-c_R
6	74	12.3333	84.8612	5	1871	5813088058	KCab-s_R
3	80	26.6667	90.5505	9	1872	5813088767	KCab-s_R
2	47	23.5	80.3202	12	1873	5813089804	KCab-m_R
6	82	13.6667	65.4907	14	1874	5813090605	KCab-m_R
5	107	21.4	64.5126	10	1875	5813090861	KCab-m_R
6	74	12.3333	56.5812	10	1878	5813091211	KCab-s_R
5	60	12	72.5801	9	1879	5813091313	KCab-m_R
7	206	29.4286	64.2959	25	1882	5813093014	KCg-m_R
5	74	14.8	100.668	7	1883	5813093111	KCa'b'-ap2_R
4	78	19.5	56.3106	11	1884	5813093544	KCab-m_R
2	62	31	62.9855	28	1886	5813094364	KCg-m_R
6	110	18.3333	44.1087	27	1887	5813094743	KCg-m_R
5	75	15	94.4052	14	1888	5813095018	KCa'b'-ap2_R
5	83	16.6	47.7918	10	1889	5813095238	KCab-m_R
5	110	22	50.9492	12	1890	5813095472	KCa'b'-m_R
11	184	16.7273	71.6007	19	1891	5813095523	KCg-m_R
7	169	24.1429	68.0375	24	1892	5813095915	KCg-m_R
3	40	13.3333	80.142	12	1893	5813096260	KCa'b'-ap2_R
7	94	13.4286	91.9837	17	1894	5813096281	KCab-c_R
4	58	14.5	81.9379	8	1896	5813098738	KCab-s_R
7	149	21.2857	68.3298	24	1897	5813099399	KCg-m_R
4	75	18.75	60.1006	6	1898	5813099783	KCab-m_R
6	113	18.8333	48.0686	26	1899	5813101387	KCg-m_R
10	177	17.7	57.1474	22	1900	5813102642	KCg-m_R
7	142	20.2857	51.7014	28	1901	5813104095	KCg-m_R
8	170	21.25	58.9052	28	1902	5813104096	KCg-m_R
5	73	14.6	68.0676	5	1903	5813106192	KCab-m_R
4	80	20	67.2156	9	1904	5813106497	KCab-m_R
7	79	11.2857	77.801	7	1905	5813109913	KCab-s_R
6	97	16.1667	91.1368	12	1906	5813110152	KCab-s_R
4	66	16.5	106.663	7	1907	5813110238	KCab-s_R
9	170	18.8889	47.7607	28	1909	5813110639	KCg-m_R
4	52	13	59.855	7	1910	5813110928	KCab-s_R
5	69	13.8	53.5118	10	1913	5813113782	KCab-m_R
5	78	15.6	51.3551	11	1914	5813114253	KCab-m_R
6	95	15.8333	76.4103	11	1917	5813128857	KCab-c_R
7	136	19.4286	62.9554	25	1918	5901193485	KCg-m_R
8	122	15.25	63.8793	26	1920	5901197726	KCg-m_R
8	183	22.875	62.4709	22	1921	5901198074	KCg-m_R
4	77	19.25	81.4364	11	1922	5901202076	KCab-c_R
6	100	16.6667	71.6406	24	1923	5901202102	KCg-m_R
4	45	11.25	86.2243	12	1924	5901205770	KCab-s_R
3	65	21.6667	64.8199	8	1925	5901207528	KCab-c_R
6	125	20.8333	59.7417	20	1926	5901225361	KCg-m_R

## Sheet: Fig 6,S5 stats
Figure 6K
Pearson correlation values						p-values of Pearson correlations with Holm-Bonferroni correction applied for 60 multiple comparisons
gamma-main	N	w	wN	dist	alpha	gamma-main	N	w	wN	dist	alpha
N		0.660733	-0.559183	0.191112	0.148879	N		2.9614e-73	6.69953e-48	0.000125041	0.00933109
w	0.660733		0.183023	0.130166	0.257705	w	2.9614e-73		0.000310209	0.0405852	1.12545e-08
wN	-0.559183	0.183023		-0.132181	0.0473117	wN	6.69953e-48	0.000310209		0.0355274	>0.99
dist	0.191112	0.130166	-0.132181		0.0414338	dist	0.000125041	0.0405852	0.0355274		>0.99
alpha	0.148879	0.257705	0.0473117	0.0414338		alpha	0.00933109	1.12545e-08	>0.99	>0.99
a/b-s	N	w	wN	dist	alpha	a/b-s	N	w	wN	dist	alpha
N		0.459231	-0.546284	-0.174949	0.0817756	N		2.89822e-11	6.2632e-17	0.215943	>.99
w	0.459231		0.457454	0.126703	0.246066	w	2.89822e-11		3.5795e-11	>.99	0.00703973
wN	-0.546284	0.457454		0.288903	0.132769	wN	6.2632e-17	3.5795e-11		0.000463799	>.99
dist	-0.174949	0.126703	0.288903		0.145287	dist	0.215943	>.99	0.000463799		0.700665
alpha	0.0817756	0.246066	0.132769	0.145287		alpha	>.99	0.00703973	>.99	0.700665
a/b-m	N	w	wN	dist	alpha	a/b-m	N	w	wN	dist	alpha
N		0.54129	-0.646351	0.0616611	-0.00594123	N		2.7684e-26	5.11148e-41	>.99	>.99
w	0.54129		0.199748	0.0164166	0.256107	w	2.7684e-26		0.00591009	>.99	5.16614e-05
wN	-0.646351	0.199748		-0.0343999	0.220292	wN	5.11148e-41	0.00591009		>.99	0.00115718
dist	0.0616611	0.0164166	-0.0343999		0.0245036	dist	>.99	>.99	>.99		>.99
alpha	-0.00594123	0.256107	0.220292	0.0245036		alpha	>.99	5.16614e-05	0.00115718	>.99
a/b-c	N	w	wN	dist	alpha	a/b-c	N	w	wN	dist	alpha
N		0.492972	-0.22314	0.356586	0.223503	N		3.8545e-13	0.0261094	2.41457e-06	0.0261094
w	0.492972		0.680965	0.337915	0.409458	w	3.8545e-13		1.43533e-29	1.23882e-05	1.29987e-08
wN	-0.22314	0.680965		0.10888	0.305271	wN	0.0261094	1.43533e-29		>.99	0.000158997
dist	0.356586	0.337915	0.10888		0.0159552	dist	2.41457e-06	1.23882e-05	>.99		>.99
alpha	0.223503	0.409458	0.305271	0.0159552		alpha	0.0261094	1.29987e-08	0.000158997	>.99
a'b'-ap2	N	w	wN	dist	alpha	a'b'-ap2	N	w	wN	dist	alpha
N		0.617977	-0.28554	-0.0729359	0.288504	N		5.27141e-13	0.0318534	>.99	0.0291207
w	0.617977		0.517363	0.00617079	0.403577	w	5.27141e-13		2.22028e-08	>.99	0.000106721
wN	-0.28554	0.517363		0.0464927	0.175463	wN	0.0318534	2.22028e-08		>.99	>.99
dist	-0.0729359	0.00617079	0.0464927		0.0998716	dist	>.99	>.99	>.99		>.99
alpha	0.288504	0.403577	0.175463	0.0998716		alpha	0.0291207	0.000106721	>.99	>.99
a'b'-m	N	w	wN	dist	alpha	a'b'-m	N	w	wN	dist	alpha
N		0.387743	-0.521329	0.157362	0.00407651	N		0.000488253	5.56526e-08	>.99	>.99
w	0.387743		0.533517	0.121631	0.337089	w	0.000488253		2.00431e-08	>.99	0.00604303
wN	-0.521329	0.533517		-0.0778345	0.259028	wN	5.56526e-08	2.00431e-08		>.99	0.111183
dist	0.157362	0.121631	-0.0778345		0.143728	dist	>.99	>.99	>.99		>.99
alpha	0.00407651	0.337089	0.259028	0.143728		alpha	>.99	0.00604303	0.111183	>.99

## Sheet: Fig S1
Fig S1A
fixed (w,n,theta)	variable w, fixed n, fixed theta	fixed w, fixed n, variable theta	variable n, fixed w, fixed theta	variable w, fixed n, variable theta	variable w, variable n, fixed theta	fixed w, variable n, variable theta	variable w, variable n, variable theta
0.768932	0.733697	0.701914	0.707114	0.682576	0.664915	0.660496	0.643989
0.724886	0.671217	0.648357	0.650725	0.626548	0.635172	0.626324	0.627278
0.750277	0.695863	0.708115	0.694729	0.662071	0.670031	0.667589	0.65143
0.744516	0.702074	0.676726	0.662139	0.645226	0.662252	0.66101	0.656837
0.719043	0.700631	0.686562	0.683534	0.662261	0.661598	0.641628	0.641753
0.711387	0.658933	0.654611	0.662857	0.61164	0.614303	0.635663	0.593234
0.713485	0.659008	0.641675	0.666975	0.633297	0.633266	0.663476	0.618669
0.691228	0.640536	0.64588	0.661745	0.621029	0.645332	0.619904	0.641785
0.700227	0.671221	0.638342	0.664233	0.64963	0.634493	0.624314	0.607277
0.759112	0.699112	0.680907	0.687786	0.67518	0.663239	0.656314	0.637867
0.773266	0.696493	0.677012	0.686914	0.654163	0.659904	0.64167	0.650469
0.715464	0.667605	0.656494	0.657366	0.641848	0.647287	0.626437	0.625452
0.724123	0.695255	0.687927	0.695561	0.658596	0.678506	0.650953	0.634594
0.729584	0.682534	0.670368	0.670073	0.658448	0.63284	0.640921	0.625289
0.754079	0.722222	0.705129	0.698856	0.671988	0.669853	0.670844	0.668752
0.72433	0.671687	0.669569	0.66071	0.626355	0.65372	0.649826	0.629364
0.699437	0.669005	0.641407	0.671046	0.634493	0.627783	0.623254	0.61611
0.750381	0.684956	0.678378	0.682775	0.654757	0.667555	0.625512	0.637056
0.723458	0.673795	0.671609	0.66979	0.64007	0.640679	0.654751	0.617508
0.711969	0.677042	0.6466	0.63411	0.646434	0.597995	0.608931	0.58245
0.72693	0.687749	0.657109	0.647865	0.656607	0.632734	0.637025	0.610634
0.688512	0.663288	0.626002	0.63927	0.62479	0.638458	0.602105	0.604235
0.763693	0.719253	0.703779	0.694311	0.682806	0.684846	0.655686	0.670044
0.735605	0.678622	0.671277	0.675989	0.667268	0.649517	0.640044	0.619232
0.733332	0.692325	0.694698	0.654557	0.679534	0.651012	0.66072	0.643922
0.702096	0.665704	0.676526	0.657594	0.650136	0.658631	0.622779	0.634626
0.716991	0.660298	0.653309	0.650075	0.631684	0.6224	0.632804	0.60265
0.722558	0.688704	0.677822	0.689667	0.651938	0.680146	0.626313	0.692136
0.722973	0.687377	0.667195	0.668268	0.650929	0.638653	0.627203	0.643854
0.752814	0.711692	0.663506	0.683002	0.677455	0.668613	0.612885	0.62268
Fig S1B
Homogeneous	Random	Activity-independent	Adjust w	Adjust alpha	Adjust theta
0.749899	0.662803	0.709155	0.793921	0.778664	0.767147
0.741864	0.661638	0.683467	0.781505	0.767988	0.770077
0.738291	0.609788	0.699294	0.787048	0.753245	0.770341
0.748698	0.662122	0.70581	0.799602	0.783668	0.79235
0.718679	0.589015	0.646654	0.757987	0.777329	0.765458
0.74635	0.616235	0.679333	0.725198	0.707728	0.720409
0.783637	0.658247	0.741687	0.847601	0.826102	0.828245
0.745725	0.639069	0.673199	0.76823	0.765151	0.764874
0.703034	0.634332	0.650511	0.721231	0.715569	0.707113
0.743357	0.629017	0.673864	0.774417	0.771191	0.772904
0.766923	0.66631	0.716408	0.803772	0.819405	0.81149
0.736827	0.655948	0.646858	0.751311	0.752373	0.739132
0.731043	0.6486	0.69137	0.805013	0.790584	0.798747
0.775315	0.636517	0.68876	0.807628	0.808389	0.797004
0.769507	0.658739	0.727163	0.824981	0.816888	0.82489
0.718595	0.604071	0.671548	0.716405	0.711808	0.716101
0.741514	0.620839	0.693236	0.813495	0.804805	0.792062
0.739472	0.651575	0.675757	0.747018	0.751213	0.740383
0.677053	0.604483	0.635557	0.71332	0.723677	0.70626
0.722665	0.626512	0.694761	0.775843	0.788784	0.777296

[truncated: 4 more sheets: Fig S2, Fig S3, Fig S4, FigS1-S4 stats]
